# Supplementary material for: (Acridine-κN)(dimethyl sulfoxide-κS)diiodidoplatinum(II)
Source: Acta Crystallogr Sect E Struct Rep Online. 2010 Aug 11;66(Pt 9):m1083. doi: 10.1107/S1600536810031387 (PMC3007941; doi:10.1107/S1600536810031387)
Supplement: Supplementary file 2 [file e-66-m1083-Isup2.hkl]

# 
# h,k,l, Fc-squared, Fo-squared, sigma(Fo-squared) and status flag 
# 
data_I
_shelx_title ' [PtI2(acr)(DMSO)]' 
_shelx_refln_list_code          4 
_shelx_F_calc_maximum      498.38 
_exptl_crystal_F_000      1280.00 
_reflns_d_resolution_high  0.8107 
 
loop_ 
 _symmetry_equiv_pos_as_xyz 
 'x, y, z' 
 '-x, y+1/2, -z+1/2' 
 '-x, -y, -z' 
 'x, -y-1/2, z-1/2' 
 
_cell_length_a     8.4800 
_cell_length_b    23.8181 
_cell_length_c     9.9036 
_cell_angle_alpha  90.000 
_cell_angle_beta  114.492 
_cell_angle_gamma  90.000 
 
_shelx_F_squared_multiplier     1.000 
 
loop_ 
 _refln_index_h 
 _refln_index_k 
 _refln_index_l 
 _refln_F_squared_calc 
 _refln_F_squared_meas 
 _refln_F_squared_sigma 
 _refln_observed_status 
   1   0   0     1492.49     1677.93    118.99 o 
   2   0   0     8940.59     8933.24    445.30 o 
   3   0   0     3625.73     3940.33    309.01 o 
   4   0   0    89150.87    86623.63   3187.60 o 
   5   0   0    70224.24    70931.23   2750.68 o 
   6   0   0      757.50      807.51    241.13 o 
   7   0   0     3237.98     2846.35    414.11 o 
   8   0   0      285.89      339.15    226.45 o 
   9   0   0    15027.71    14900.87   1101.58 o 
   1   1   0    83332.86    90893.05   1666.03 o 
   2   1   0     1355.08     1379.31     83.03 o 
   3   1   0     1530.67     1168.80    155.34 o 
   4   1   0    22921.04    22698.51    746.49 o 
   5   1   0    64477.77    62710.11   1755.12 o 
   6   1   0    13379.35    12957.31    587.22 o 
   7   1   0     1479.17     1691.05    294.73 o 
   8   1   0     2733.20     2767.14    330.27 o 
   9   1   0      408.42      -25.52    214.39 o 
   1   2   0     1229.84     1284.01     53.75 o 
   2   2   0     2753.73     2772.91     99.08 o 
   3   2   0     9015.67     8280.00    619.89 o 
   4   2   0     3361.97     3224.93    230.40 o 
   5   2   0     3392.14     3897.99    274.22 o 
   6   2   0     3234.16     3547.32    287.84 o 
   7   2   0      119.34      120.05    119.14 o 
   8   2   0     1794.21     1579.13    277.32 o 
   9   2   0     2259.58     1934.66    328.96 o 
   1   3   0      412.14      515.18     41.68 o 
   2   3   0     7528.98     7885.65    260.31 o 
   3   3   0     5470.65     4910.37    367.44 o 
   4   3   0     2378.83     2235.29    290.25 o 
   5   3   0      686.68      644.27     95.52 o 
   6   3   0    12605.94    11869.45    555.80 o 
   7   3   0      242.30      443.17    157.09 o 
   8   3   0      682.23      651.02    231.17 o 
   9   3   0      410.16      364.72    265.50 o 
   0   4   0    69274.34    55169.12   3886.47 o 
   1   4   0    23039.25    23836.35   1119.42 o 
   2   4   0     4832.78     4842.82    150.67 o 
   3   4   0       85.16      120.90     40.10 o 
   4   4   0    32226.61    30767.00    759.60 o 
   5   4   0    30484.03    29103.71    954.57 o 
   6   4   0       51.24      106.64     93.82 o 
   7   4   0     4096.84     3790.87    406.77 o 
   8   4   0      228.10      435.72    180.98 o 
   9   4   0     5325.05     5584.19    640.04 o 
   1   5   0    83428.04    81851.88   8673.24 o 
   2   5   0     7458.73     7741.53    303.92 o 
   3   5   0    29841.31    30295.74    675.12 o 
   4   5   0    26200.69    25486.18    659.18 o 
   5   5   0    12522.40    11202.28    408.44 o 
   6   5   0    16410.51    15737.36    668.99 o 
   7   5   0      107.15      -86.09    102.34 o 
   8   5   0     9853.19    10622.49    612.32 o 
   9   5   0      113.56      -71.80    149.20 o 
   0   6   0    37748.72    33911.08   2000.96 o 
   1   6   0    36680.36    36460.31   2203.91 o 
   2   6   0    63727.17    66467.58   1323.09 o 
   3   6   0    43818.38    44333.46   1207.72 o 
   4   6   0     8656.69     8213.89    382.22 o 
   5   6   0     4517.33     4239.71    177.17 o 
   6   6   0    11978.46    12691.51    514.26 o 
   7   6   0     9195.94     9133.39    458.78 o 
   8   6   0      480.94      499.73    182.28 o 
   9   6   0     9249.20    10114.10    680.63 o 
   1   7   0    17271.38    16846.39   1129.08 o 
   2   7   0     4588.78     4598.04    165.21 o 
   3   7   0     2582.14     2825.81    144.48 o 
   4   7   0    57317.93    55631.46   1321.50 o 
   5   7   0     3565.41     3197.60    158.46 o 
   6   7   0     4543.73     4511.40    288.72 o 
   7   7   0     1658.29     2009.37    239.89 o 
   8   7   0     9042.34     9348.62    539.42 o 
   9   7   0     1230.02      615.29    193.99 o 
   0   8   0      114.57      128.69    109.13 o 
   1   8   0    73406.94    73152.89   2054.52 o 
   2   8   0     1328.67     1246.10     93.20 o 
   3   8   0    12056.87    11009.79    313.72 o 
   4   8   0     9897.96     9524.49    380.01 o 
   5   8   0     2082.29     1968.65    139.10 o 
   6   8   0     3841.50     3830.81    274.21 o 
   7   8   0     1793.21     1948.98    241.07 o 
   8   8   0     2367.66     2515.99    296.49 o 
   9   8   0       27.18      -72.06    162.29 o 
   1   9   0     9694.52     9705.13    323.00 o 
   2   9   0    24362.17    24395.25    540.77 o 
   3   9   0    62139.59    61116.21   1179.82 o 
   4   9   0      158.62      284.64     65.96 o 
   5   9   0      186.38      162.69     66.67 o 
   6   9   0    19920.23    19252.91    685.01 o 
   7   9   0     3183.72     3328.85    295.30 o 
   8   9   0     3818.61     3912.83    400.07 o 
   9   9   0       72.08      254.54    204.37 o 
   0  10   0      849.28      725.77    295.38 o 
   1  10   0       31.75       87.51     97.39 o 
   2  10   0   165055.50   163154.09   3152.10 o 
   3  10   0    16690.97    15492.30    409.16 o 
   4  10   0     1192.13     1101.73    113.87 o 
   5  10   0     3291.50     3252.43    178.44 o 
   6  10   0     4070.98     3810.87    271.05 o 
   7  10   0    27393.06    29315.77    967.12 o 
   8  10   0      420.25      470.26    245.76 o 
   1  11   0    18056.03    17524.34    888.13 o 
   2  11   0     6400.92     6402.81    283.45 o 
   3  11   0    65545.47    62401.63   1224.17 o 
   4  11   0    13382.55    13338.79    387.26 o 
   5  11   0      544.54      679.34    101.17 o 
   6  11   0     7335.32     7475.35    389.15 o 
   7  11   0     8783.10     8303.46    788.12 o 
   8  11   0    11992.78    12874.31    852.30 o 
   0  12   0      738.61      669.56    276.88 o 
   1  12   0     1490.34     1657.48    251.24 o 
   2  12   0    30959.15    29352.89    667.61 o 
   3  12   0     6105.46     5903.52    267.83 o 
   4  12   0      293.87      284.29     76.86 o 
   5  12   0      833.17     1103.33    129.63 o 
   6  12   0     2001.75     1941.26    218.70 o 
   7  12   0     5289.76     5226.80    517.67 o 
   8  12   0       23.45     -177.29    177.29 o 
   1  13   0       18.81       62.44    122.33 o 
   2  13   0      812.85      933.32    113.70 o 
   3  13   0     1283.47     1408.59    163.92 o 
   4  13   0      405.50      566.53     99.12 o 
   5  13   0        4.66       34.15     66.77 o 
   6  13   0       91.60      171.85    161.46 o 
   7  13   0      126.16      341.44    210.43 o 
   8  13   0      739.16      832.63    294.27 o 
   0  14   0      678.25      801.15    268.28 o 
   1  14   0      405.84      393.31    150.18 o 
   2  14   0    45618.98    45255.44   1489.79 o 
   3  14   0    14610.71    13987.17    850.34 o 
   4  14   0      162.57      117.29     72.12 o 
   5  14   0      163.15       47.78     98.41 o 
   6  14   0     1340.95     1328.02    306.58 o 
   7  14   0     9932.15     9958.48   1251.50 o 
   8  14   0       11.30       -8.24    209.31 o 
   1  15   0    21546.72    22275.22   1462.30 o 
   2  15   0     9499.35    10241.66    853.30 o 
   3  15   0    37767.45    36748.09   1348.13 o 
   4  15   0     4372.89     4568.90    316.60 o 
   5  15   0      107.15      143.32    117.70 o 
   6  15   0    12914.17    11707.31   1164.22 o 
   7  15   0     3771.91     4007.93    493.07 o 
   8  15   0     7427.54     7712.60    695.23 o 
   0  16   0    17567.37    20464.62   1546.10 o 
   1  16   0    19083.24    21205.49   1450.83 o 
   2  16   0    29160.08    30502.82   1846.68 o 
   3  16   0      947.76      980.40    181.04 o 
   4  16   0     9185.21     8548.01    437.81 o 
   5  16   0     8020.25     8085.21    866.50 o 
   6  16   0      597.88      651.24    250.07 o 
   7  16   0    10687.07    10809.95    798.14 o 
   1  17   0     7877.75     9700.19    946.92 o 
   2  17   0    11729.66    12164.73    896.08 o 
   3  17   0     8126.20     8984.30    506.38 o 
   4  17   0     3569.88     3481.19    300.37 o 
   5  17   0     2274.36     2076.53    261.37 o 
   6  17   0    17476.33    16444.00    964.39 o 
   7  17   0       12.44      102.39    220.91 o 
   0  18   0     4079.32     4669.22    756.41 o 
   1  18   0    35853.21    42808.43   2704.50 o 
   2  18   0     2775.29     2435.41    366.61 o 
   3  18   0    12867.30    13660.32    633.24 o 
   4  18   0     2880.55     2942.58    295.33 o 
   5  18   0     1511.98     1719.39    250.01 o 
   6  18   0     4183.20     4286.48    489.69 o 
   7  18   0       25.96      117.11    256.34 o 
   1  19   0    13182.12    15453.70    624.52 o 
   2  19   0      373.54      613.84    168.34 o 
   3  19   0     3479.85     3339.15    311.83 o 
   4  19   0    15824.44    16421.15   1413.14 o 
   5  19   0     1128.23     1213.64    220.19 o 
   6  19   0      211.88      103.68    236.28 o 
   7  19   0      731.20      892.28    340.62 o 
   0  20   0    41261.07    48316.38   2898.51 o 
   1  20   0      640.03      976.61    196.86 o 
   2  20   0     5746.87     6267.42    583.11 o 
   3  20   0     5026.28     5843.51    665.66 o 
   4  20   0     9602.70    10356.59    529.34 o 
   5  20   0     6268.27     6643.21    476.05 o 
   6  20   0      585.56     1156.48    510.43 o 
   1  21   0    11950.09    15599.02    650.06 o 
   2  21   0     5009.71     5924.55    467.95 o 
   3  21   0     5464.72     6672.23    526.87 o 
   4  21   0     3276.91     3521.13    342.64 o 
   5  21   0     7135.75     8086.54    702.96 o 
   6  21   0     5913.61     6816.50    910.12 o 
   0  22   0     6836.03     8140.40   1065.68 o 
   1  22   0     8907.54    11288.32    922.84 o 
   2  22   0     2872.51     3574.07    358.28 o 
   3  22   0       32.61      -47.35    134.26 o 
   4  22   0     6661.06     7284.49    624.73 o 
   5  22   0     4766.38     5340.09    490.53 o 
   6  22   0        8.09     -216.23    275.46 o 
   1  23   0      407.87      346.98    279.98 o 
   2  23   0       26.67      145.00    189.96 o 
   3  23   0      926.64     1206.62    243.09 o 
   4  23   0       85.06      153.04    159.67 o 
   5  23   0      281.13      611.10    250.34 o 
   0  24   0    18483.25    24597.07   1974.10 o 
   1  24   0     1565.69     2075.39    443.69 o 
   2  24   0       73.21       80.81    194.20 o 
   3  24   0       30.23      -76.98    181.24 o 
   4  24   0     4317.85     5691.00    518.05 o 
   5  24   0     4076.03     4756.14    495.18 o 
   1  25   0    13681.37    17416.69   1157.64 o 
   2  25   0      483.54      292.73    247.30 o 
   3  25   0      891.53      979.13    311.34 o 
   4  25   0     2544.52     2734.72    458.87 o 
   5  25   0     9428.50    13347.22   1429.33 o 
   0  26   0    25009.61    35590.63   2548.87 o 
   1  26   0      183.72      329.04    270.60 o 
   2  26   0     1352.63     1170.00    329.87 o 
   3  26   0     1314.56     1493.86    356.70 o 
   4  26   0     7145.79     9481.48   1133.55 o 
   1  27   0     4162.08     6171.28    989.15 o 
   2  27   0       23.65      -38.81    215.32 o 
   3  27   0      902.05      667.04    433.36 o 
   0  28   0      405.42      122.66    417.52 o 
   1  28   0     3911.70     5769.49    999.89 o 
   2  28   0     1368.85     1182.85   1073.28 o 
   1  29   0     1353.06      987.34    944.33 o 
  -9   1   1      519.54      536.75    256.07 o 
  -8   1   1      870.19     1172.10    484.22 o 
  -7   1   1       75.00       23.24    152.15 o 
  -6   1   1     5130.81     4972.85    328.92 o 
  -5   1   1    20006.20    19397.44    958.22 o 
  -4   1   1     6141.70     7069.35    336.14 o 
  -3   1   1    15733.88    16035.06    415.86 o 
  -2   1   1      681.72      669.71     39.51 o 
  -1   1   1    34244.00    37073.65    647.32 o 
   0   1   1       10.99       43.32     16.64 o 
   1   1   1    97474.89   106155.66   3005.29 o 
   2   1   1    15232.91    16242.56    332.99 o 
   3   1   1     1793.72     1879.85     97.92 o 
   4   1   1     4430.66     4441.11    143.55 o 
   5   1   1    11010.38    10388.49    782.88 o 
   6   1   1    28892.12    28263.62   1009.65 o 
   7   1   1      936.81      771.89    256.33 o 
   8   1   1      347.30       99.96    170.39 o 
   9   1   1        7.79       94.15    186.13 o 
  -9   2   1    15085.37    16182.32    808.13 o 
  -8   2   1     4795.75     4803.85    396.38 o 
  -7   2   1     4613.22     5036.39    581.20 o 
  -6   2   1      165.10      143.83     94.68 o 
  -5   2   1    30328.12    29151.13    944.21 o 
  -4   2   1   138681.59   137215.95   2893.26 o 
  -3   2   1      145.68      209.99     46.38 o 
  -2   2   1     5422.80     5939.25    161.90 o 
  -1   2   1       70.20      214.56     33.30 o 
   0   2   1   248386.69   256952.58   4478.16 o 
   1   2   1    43425.30    47406.24    944.92 o 
   2   2   1     5270.99     5539.74    168.54 o 
   3   2   1      795.07      925.27    127.51 o 
   4   2   1    11111.34    11186.13    310.35 o 
   5   2   1    60014.00    58226.65   1669.47 o 
   6   2   1     6288.30     6623.33   1135.39 o 
   7   2   1     3111.62     3596.69    335.71 o 
   8   2   1     1759.07     1348.92    278.59 o 
   9   2   1     5204.65     5877.63    492.72 o 
  -9   3   1     2162.66     3103.24    372.12 o 
  -8   3   1    21572.21    21173.50    896.81 o 
  -7   3   1     1774.77     1866.60    443.46 o 
  -6   3   1     5930.41     5997.71    367.77 o 
  -5   3   1    59677.70    58518.10   1647.53 o 
  -4   3   1    25823.26    26836.20    682.14 o 
  -3   3   1    22296.02    23141.23    615.25 o 
  -2   3   1     1133.01     1284.97     70.09 o 
  -1   3   1    55106.68    61596.84   1071.18 o 
   0   3   1    14993.72    16302.73    361.47 o 
   1   3   1   152496.58   162963.48   3156.83 o 
   2   3   1      325.85      284.94     45.97 o 
   3   3   1      627.65      730.96     77.18 o 
   4   3   1    26505.21    25833.51    595.19 o 
   5   3   1    21164.21    20854.16    764.92 o 
   6   3   1    20097.43    19687.82    835.56 o 
   7   3   1      957.26      743.29    357.63 o 
   8   3   1     2820.71     2781.21    350.42 o 
   9   3   1      559.22      215.95    202.08 o 
  -9   4   1     4586.94     4167.01    417.64 o 
  -8   4   1     1686.14     1655.76    278.14 o 
  -7   4   1     9522.35     9462.06   1091.62 o 
  -6   4   1     6148.15     5994.33    372.93 o 
  -5   4   1     1791.60     2106.09    137.79 o 
  -4   4   1    31019.74    30457.05    659.77 o 
  -3   4   1    97506.22   105564.34   2039.08 o 
  -2   4   1     1422.40     1552.89     82.27 o 
  -1   4   1    29614.00    32804.53    641.53 o 
   0   4   1    51605.50    58786.66   1481.65 o 
   1   4   1     2579.83     2830.89    129.95 o 
   2   4   1    29881.38    31669.56    694.27 o 
   3   4   1     8346.40     8858.38    260.76 o 
   4   4   1      776.98      833.55     91.09 o 
   5   4   1    29391.84    28158.15    946.60 o 
   6   4   1     3656.22     3995.61    321.84 o 
   7   4   1     1118.24     1235.67    230.36 o 
   8   4   1     1373.54     1547.82    278.67 o 
   9   4   1     4247.99     4294.68    596.27 o 
  -9   5   1        0.18      142.08    150.73 o 
  -8   5   1     6434.84     6053.83    449.27 o 
  -7   5   1      955.48     1160.12    217.77 o 
  -6   5   1     7651.55     7868.41    876.84 o 
  -5   5   1    13998.66    13868.79    445.67 o 
  -4   5   1      181.70      307.83     76.73 o 
  -3   5   1      474.23      481.24     64.92 o 
  -2   5   1     6622.03     6930.99    195.09 o 
  -1   5   1       61.81      283.33     45.72 o 
   0   5   1   100615.90   111657.04   2740.03 o 
   1   5   1      541.26      715.87     52.49 o 
   2   5   1    75686.68    79162.77   1603.50 o 
   3   5   1       76.16       96.89     39.78 o 
   4   5   1    36436.47    35135.10    781.69 o 
   5   5   1      857.41      865.59    133.97 o 
   6   5   1     3951.72     3689.83    305.68 o 
   7   5   1     3327.99     3304.01    338.80 o 
   8   5   1      682.21      663.82    224.66 o 
  -9   6   1     2743.51     3521.52    474.26 o 
  -8   6   1     6741.01     7164.14    543.00 o 
  -7   6   1       53.62      208.56    115.17 o 
  -6   6   1      759.98      723.14    144.77 o 
  -5   6   1    39029.36    38995.75    793.51 o 
  -4   6   1    22053.48    22686.15    510.73 o 
  -3   6   1    27028.85    26869.68    707.20 o 
  -2   6   1     9717.21     9988.55    258.88 o 
  -1   6   1    60775.53    64966.64   1170.55 o 
   0   6   1    18684.51    20930.79    730.53 o 
   1   6   1    39881.21    41792.40    883.91 o 
   2   6   1      411.54      418.43     58.59 o 
   3   6   1     4049.98     3864.92    157.30 o 
   4   6   1    12026.53    11980.52    329.48 o 
   5   6   1      415.81      478.47    106.34 o 
   6   6   1      611.77      588.79    136.95 o 
   7   6   1     9992.95    10281.54    542.72 o 
   8   6   1      152.49      237.15    153.06 o 
  -9   7   1        8.42       35.18    136.93 o 
  -8   7   1     4590.94     4805.28    353.04 o 
  -7   7   1     9114.89     9070.17    452.22 o 
  -6   7   1    12737.68    12266.23    498.96 o 
  -5   7   1     2518.57     2483.57    138.97 o 
  -4   7   1     5832.42     5836.67    215.56 o 
  -3   7   1    74945.36    76836.54   1548.13 o 
  -2   7   1      609.35      725.11    107.47 o 
  -1   7   1    55601.53    58841.25   1081.49 o 
   0   7   1     7562.66     7733.59    229.77 o 
   1   7   1    29908.93    32300.24    931.65 o 
   2   7   1    75541.65    79370.66   1630.72 o 
   3   7   1    27623.65    28494.98    609.47 o 
   4   7   1     5843.16     5684.72    210.79 o 
   5   7   1      832.31      666.51    112.62 o 
   6   7   1    16405.60    16334.69    615.43 o 
   7   7   1        3.39       20.18    114.04 o 
   8   7   1     8800.89     8777.00    496.79 o 
  -9   8   1     5840.15     6309.25    525.09 o 
  -8   8   1      279.90      350.62    151.46 o 
  -7   8   1    16208.65    15642.46    623.88 o 
  -6   8   1    17661.41    17911.26    637.64 o 
  -5   8   1     8718.82     8855.92    283.90 o 
  -4   8   1     5415.65     5261.10    209.79 o 
  -3   8   1    18510.42    18214.38    444.89 o 
  -2   8   1   146392.45   147914.00   3632.18 o 
  -1   8   1     7600.77     7966.58    238.63 o 
   0   8   1     9413.32     9438.06    416.58 o 
   1   8   1     4019.97     4530.82    258.58 o 
   2   8   1    92000.30    98128.02   2001.47 o 
   3   8   1    46004.80    45751.56    906.81 o 
   4   8   1     3012.23     2931.27    157.54 o 
   5   8   1     8056.04     7697.92    325.94 o 
   6   8   1     2020.09     1868.41    211.61 o 
   7   8   1    15872.73    15826.09    756.39 o 
   8   8   1        4.37       -0.30    186.93 o 
  -9   9   1      156.34      -60.45    199.08 o 
  -8   9   1    10410.01     9852.20    516.24 o 
  -7   9   1     4921.71     4640.72    466.24 o 
  -6   9   1      282.79      336.69    110.99 o 
  -5   9   1     2070.32     2041.24    143.94 o 
  -4   9   1    15877.58    15403.40    413.37 o 
  -3   9   1    23261.16    22200.21    521.20 o 
  -2   9   1      657.70      739.80     88.29 o 
  -1   9   1    27765.87    27766.40    602.43 o 
   0   9   1     7177.20     7232.69    251.06 o 
   1   9   1    32427.55    35415.04   1070.69 o 
   2   9   1      717.42      856.17     89.05 o 
   3   9   1    23402.22    23310.31    535.00 o 
   4   9   1    34815.38    33667.23    736.35 o 
   5   9   1     1342.01     1481.88    158.11 o 
   6   9   1      468.17      273.23    113.34 o 
   7   9   1     3864.86     4493.26    334.75 o 
   8   9   1    11870.15    12155.69   1271.16 o 
  -9  10   1      545.49      523.43    399.43 o 
  -8  10   1      199.12      133.88    142.31 o 
  -7  10   1      657.93      825.57    181.59 o 
  -6  10   1     1063.46     1219.15    181.33 o 
  -5  10   1     1182.22     1364.72    128.76 o 
  -4  10   1      834.47      850.51    104.61 o 
  -3  10   1    15450.23    15141.61    407.44 o 
  -2  10   1     2934.90     2952.95    157.83 o 
  -1  10   1    23069.17    22264.66    690.73 o 
   0  10   1       18.40       86.85     53.58 o 
   1  10   1     7358.47     6745.86    365.67 o 
   2  10   1     4784.19     4434.89    210.83 o 
   3  10   1     4192.34     4423.24    204.18 o 
   4  10   1     4353.46     3889.10    188.65 o 
   5  10   1      128.73       36.28     81.07 o 
   6  10   1     3292.84     3158.99    278.35 o 
   7  10   1       15.25      161.50    184.00 o 
   8  10   1      144.38      -78.90    230.38 o 
  -9  11   1      633.15      743.57    298.25 o 
  -8  11   1      512.06      576.46    184.68 o 
  -7  11   1     3758.64     4442.27    327.33 o 
  -6  11   1    11234.46    11438.82    495.68 o 
  -5  11   1      531.29      560.26     99.07 o 
  -4  11   1      926.99      797.18    109.04 o 
  -3  11   1     5141.39     4674.03    279.19 o 
  -2  11   1     1956.98     1818.49    131.66 o 
  -1  11   1    37342.50    35609.17    901.91 o 
   0  11   1      829.05      808.61    114.36 o 
   1  11   1     1755.99     1564.00    221.28 o 
   2  11   1     2988.14     2735.44    139.78 o 
   3  11   1    26041.76    24484.16    677.54 o 
   4  11   1     1179.62     1247.61    122.63 o 
   5  11   1      280.46      328.84     79.38 o 
   6  11   1     1528.16     1150.16    281.31 o 
   7  11   1       72.51      266.87    234.97 o 
   8  11   1     4364.05     4692.81    793.62 o 
  -9  12   1      363.40      284.41    247.68 o 
  -8  12   1       12.47       71.80    188.94 o 
  -7  12   1    22474.42    23529.67    839.95 o 
  -6  12   1    26352.63    26261.72    847.01 o 
  -5  12   1     1609.44     1805.03    152.21 o 
  -4  12   1     2692.67     2654.68    170.54 o 
  -3  12   1     5731.04     5429.31    287.46 o 
  -2  12   1   157783.72   153021.50   2729.39 o 
  -1  12   1        1.47       12.76     70.90 o 
   0  12   1      416.80      580.45    101.98 o 
   1  12   1     4100.60     3991.53    310.88 o 
   2  12   1    40291.45    39024.25    921.32 o 
   3  12   1    34692.83    33080.64   1187.03 o 
   4  12   1    10967.84    10567.49    439.66 o 
   5  12   1     3889.31     4316.44    343.68 o 
   6  12   1      755.62      378.22    445.56 o 
   7  12   1    11824.10    10528.14    751.44 o 
   8  12   1      233.55     -174.99    190.35 o 
  -8  13   1     5436.91     6191.19    588.96 o 
  -7  13   1    11985.64    12454.52    803.22 o 
  -6  13   1    21730.30    21783.20    752.42 o 
  -5  13   1     2743.96     2786.98    185.13 o 
  -4  13   1      252.54      224.73     79.91 o 
  -3  13   1    28298.84    27069.10    746.76 o 
  -2  13   1     3936.90     3676.22    282.00 o 
  -1  13   1   109079.52   107176.51   3034.58 o 
   0  13   1      643.39      655.70    115.20 o 
   1  13   1     1872.47     1998.72    248.87 o 
   2  13   1    12545.57    12084.77    577.24 o 
   3  13   1    76442.17    74621.78   1753.39 o 
   4  13   1    16447.89    15972.00    578.12 o 
   5  13   1     1394.44     1493.18    239.07 o 
   6  13   1     5788.50     4922.08    494.87 o 
   7  13   1     1340.57      852.82    425.51 o 
   8  13   1    12281.79    12769.97    914.88 o 
  -8  14   1      564.01      468.89    254.73 o 
  -7  14   1     9098.36     8510.96    949.57 o 
  -6  14   1     7970.87     9321.62    653.06 o 
  -5  14   1     6673.59     6420.55    280.84 o 
  -4  14   1      228.03      282.67     87.17 o 
  -3  14   1       51.05      -24.95     56.78 o 
  -2  14   1    56674.79    54485.25   1612.30 o 
  -1  14   1     3922.42     4073.48    264.59 o 
   0  14   1     8551.16     9384.08    392.60 o 
   1  14   1     4427.62     4059.92    564.78 o 
   2  14   1    15893.43    15222.44    704.32 o 
   3  14   1    11206.17    10709.95    464.74 o 
   4  14   1    10532.78    10489.11    486.81 o 
   5  14   1     2929.66     2937.73    306.14 o 
   6  14   1      471.06      611.78    234.73 o 
   7  14   1     9395.94     9421.62   1184.01 o 
  -8  15   1      370.08      343.15    242.35 o 
  -7  15   1     1014.35      886.88    279.25 o 
  -6  15   1     7235.16     6872.70    455.74 o 
  -5  15   1       55.71      141.72    115.27 o 
  -4  15   1      592.96      650.08    109.28 o 
  -3  15   1     1267.62     1129.15    140.12 o 
  -2  15   1      300.41      396.12    128.20 o 
  -1  15   1     5383.90     5378.88    309.84 o 
   0  15   1     1860.59     2046.01    195.28 o 
   1  15   1      616.87      685.41    189.30 o 
   2  15   1    13908.91    13104.03    809.07 o 
   3  15   1     1060.89     1243.49    194.94 o 
   4  15   1     3041.14     2987.97    269.05 o 
   5  15   1      949.24      833.66    203.39 o 
   6  15   1     4663.42     5046.27    651.04 o 
   7  15   1      409.82       62.03    215.74 o 
  -8  16   1      462.08      506.33    577.39 o 
  -7  16   1     6786.76     6314.91    593.28 o 
  -6  16   1     3259.92     2685.28    338.09 o 
  -5  16   1     1789.09     1748.57    237.61 o 
  -4  16   1       25.83       13.77    100.92 o 
  -3  16   1    24091.02    24251.12   1378.41 o 
  -2  16   1    11270.37    11617.24    897.53 o 
  -1  16   1    18238.28    19112.61    652.86 o 
   0  16   1       41.21      119.28     90.19 o 
   1  16   1     7305.95     6754.19    759.67 o 
   2  16   1    12289.48    11313.00   1206.05 o 
   3  16   1     7384.52     7029.49    492.20 o 
   4  16   1      202.81      286.19    130.18 o 
   5  16   1      791.04     1120.20    240.94 o 
   6  16   1      868.01     1160.40    392.36 o 
   7  16   1      354.57      242.62    245.98 o 
  -8  17   1     6431.20     5934.57   1031.74 o 
  -7  17   1     2267.13     2434.41    437.92 o 
  -6  17   1     3904.17     3796.28    484.23 o 
  -5  17   1     5390.04     5114.42    472.81 o 
  -4  17   1     3257.74     3211.94    304.44 o 
  -3  17   1     9760.27     9811.78    835.17 o 
  -2  17   1       27.86      147.83    116.78 o 
  -1  17   1    30639.11    32763.51    952.24 o 
   0  17   1     2488.55     2822.70    251.46 o 
   1  17   1     7460.27     7085.49    502.48 o 
   2  17   1      615.81      725.17    205.72 o 
   3  17   1    13970.84    13535.74    728.46 o 
   4  17   1    17243.64    17328.20    842.36 o 
   5  17   1       83.19      214.28    153.10 o 
   6  17   1     1720.93     1418.62    399.56 o 
   7  17   1      330.02      469.65    265.06 o 
  -7  18   1     6165.21     6124.81    612.32 o 
  -6  18   1     3587.88     4455.25    401.97 o 
  -5  18   1     9394.16     9901.42    599.76 o 
  -4  18   1    13930.02    14089.44    611.52 o 
  -3  18   1       39.17       90.12    125.86 o 
  -2  18   1    24050.59    25994.09   1734.78 o 
  -1  18   1      603.50      823.37    174.65 o 
   0  18   1    24367.87    27199.25   1139.73 o 
   1  18   1     6010.82     7000.47    518.48 o 
   2  18   1    11130.25    10980.92    725.05 o 
   3  18   1    10297.87    11098.58   1106.42 o 
   4  18   1     7153.72     7266.31    516.49 o 
   5  18   1    12205.67    13475.62   1137.49 o 
   6  18   1      450.16      297.72    249.71 o 
   7  18   1     7459.58     7754.64    715.51 o 
  -7  19   1      940.31      938.22    353.03 o 
  -6  19   1    12180.82    11732.37    671.78 o 
  -5  19   1     3730.06     4137.20    340.52 o 
  -4  19   1      322.05      557.57    173.34 o 
  -3  19   1    14122.48    15002.05   1429.26 o 
  -2  19   1      151.38      241.96    130.47 o 
  -1  19   1    12803.00    15431.67    739.96 o 
   0  19   1     1896.65     2438.65    373.87 o 
   1  19   1    12224.79    12983.32    940.01 o 
   2  19   1    19723.59    18201.10   2686.64 o 
   3  19   1     3544.48     3963.14    507.72 o 
   4  19   1      184.39      317.44    158.92 o 
   5  19   1     3841.60     3902.25    420.18 o 
   6  19   1    12938.10    12448.62    874.10 o 
  -7  20   1       12.60       43.19    266.29 o 
  -6  20   1      102.37      212.97    181.83 o 
  -5  20   1     7871.36     9167.33    508.69 o 
  -4  20   1     3225.16     3189.08    315.33 o 
  -3  20   1    10183.18    11194.71    935.20 o 
  -2  20   1      296.38      240.35    155.10 o 
  -1  20   1    15142.55    17544.69   1066.57 o 
   0  20   1     3632.78     4326.04    529.49 o 
   1  20   1     8196.50     8878.89    760.38 o 
   2  20   1      336.98      547.08    165.59 o 
   3  20   1       31.62        5.46    117.91 o 
   4  20   1     8445.42     8377.80    481.51 o 
   5  20   1       38.76      338.13    187.16 o 
   6  20   1     1501.59     1786.92    420.99 o 
  -6  21   1      446.70      728.19    242.56 o 
  -5  21   1     1559.21     1914.92    291.03 o 
  -4  21   1     3042.46     3172.09    336.09 o 
  -3  21   1      413.78      673.47    195.50 o 
  -2  21   1        9.66       24.96    126.29 o 
  -1  21   1      584.67     1094.84    311.19 o 
   0  21   1     1632.85     2193.51    565.34 o 
   1  21   1     6169.86     7466.14    569.27 o 
   2  21   1     1093.53     1251.10    229.47 o 
   3  21   1      234.81      313.84    154.60 o 
   4  21   1     3453.18     3496.25    506.41 o 
   5  21   1        3.40     -138.22    156.69 o 
   6  21   1      149.21      404.15    278.44 o 
  -6  22   1       39.38      120.28    203.86 o 
  -5  22   1     3969.43     4253.04    468.84 o 
  -4  22   1    19438.17    22813.37   1231.94 o 
  -3  22   1     2359.71     2864.76    323.49 o 
  -2  22   1      133.41      244.24    282.93 o 
  -1  22   1      209.50      311.03    271.78 o 
   0  22   1    22257.49    27606.70   1460.56 o 
   1  22   1     2334.34     2444.53    400.33 o 
   2  22   1     3107.07     3290.32    363.73 o 
   3  22   1     1418.14     1355.79    247.04 o 
   4  22   1      692.62      763.30    196.77 o 
   5  22   1     5001.56     6400.98   1150.11 o 
  -6  23   1     1408.21     1695.96    347.06 o 
  -5  23   1     7371.17     9434.44    733.11 o 
  -4  23   1     6428.61     8050.33    676.93 o 
  -3  23   1    13602.72    15006.74   1026.97 o 
  -2  23   1       68.25      206.78    202.90 o 
  -1  23   1     4301.27     6581.55   1269.33 o 
   0  23   1       17.70      336.32    239.94 o 
   1  23   1    38268.70    44921.70   2143.89 o 
   2  23   1     7158.60     7775.31    606.68 o 
   3  23   1       87.99     -129.06    137.30 o 
   4  23   1     3577.97     3258.02    446.02 o 
   5  23   1     7265.97     9114.22    795.77 o 
  -5  24   1     4694.97     5789.66    465.88 o 
  -4  24   1    17698.07    21157.67   2478.64 o 
  -3  24   1       47.34      -89.66    179.00 o 
  -2  24   1     1184.75     1348.46    548.82 o 
  -1  24   1       42.69       27.86    218.74 o 
   0  24   1    18823.87    26030.60   1443.69 o 
   1  24   1     3063.73     3810.90    479.60 o 
   2  24   1     2046.44     2405.74    321.57 o 
   3  24   1     2722.66     3080.02    363.46 o 
   4  24   1     1777.93     2382.15    327.98 o 
   5  24   1     4354.98     5189.93    506.07 o 
  -5  25   1      120.28      416.50    265.28 o 
  -4  25   1      856.21      948.96    309.45 o 
  -3  25   1     2468.65     3403.46    561.71 o 
  -2  25   1       71.19      135.94    199.17 o 
  -1  25   1      417.03      759.20    320.26 o 
   0  25   1      125.42      639.94    326.11 o 
   1  25   1     3811.55     4267.83    525.19 o 
   2  25   1      174.20       31.62    212.79 o 
   3  25   1      174.00      286.78    172.32 o 
   4  25   1     1788.75     2163.24    331.20 o 
  -4  26   1     3015.28     3576.43    485.90 o 
  -3  26   1      458.04      487.91    242.69 o 
  -2  26   1      897.04      559.69    321.87 o 
  -1  26   1     1604.43     1759.92    466.88 o 
   0  26   1     2896.71     4210.97    671.23 o 
   1  26   1     3791.53     4904.72    623.17 o 
   2  26   1      256.62      492.70    246.50 o 
   3  26   1      256.65      384.38    241.67 o 
   4  26   1      687.44      861.48    250.31 o 
  -4  27   1      401.12      499.46    271.69 o 
  -3  27   1     2803.52     3166.89    613.05 o 
  -2  27   1      188.87       92.34    340.46 o 
  -1  27   1     3277.17     3645.62    622.98 o 
   0  27   1      504.06      664.18    347.29 o 
   1  27   1     8785.58    12286.74   1394.87 o 
   2  27   1     2261.06      660.06    942.24 o 
   3  27   1       48.02     -167.13    167.13 o 
  -3  28   1      977.22     1071.75    551.22 o 
  -2  28   1     2276.99      942.37   1472.71 o 
  -1  28   1       20.02      222.35    260.41 o 
   0  28   1    14005.01    18171.13   1242.60 o 
   1  28   1     2019.12     4189.06    963.72 o 
   2  28   1     2847.16     1887.56   2251.00 o 
  -1  29   1     5739.13     7601.53   1168.68 o 
   0  29   1     2903.80     4046.57    678.80 o 
 -10   0   2      264.38        0.52    218.85 o 
  -9   0   2    10817.01    12966.61    999.89 o 
  -8   0   2    18912.72    21329.01   1278.50 o 
  -7   0   2     8671.77     8315.74    670.44 o 
  -6   0   2     1181.53     1474.55    294.33 o 
  -5   0   2     2036.88     1940.81    271.01 o 
  -4   0   2   142210.38   140377.95   3697.14 o 
  -3   0   2    12888.04    12573.65    428.25 o 
  -2   0   2     1779.96     1527.71    113.16 o 
  -1   0   2     1719.20     1888.71    136.94 o 
   0   0   2    86208.84    94520.02   3845.98 o 
   1   0   2    63635.13    68717.84   2851.33 o 
   2   0   2    51483.85    53729.16   2282.32 o 
   3   0   2     6152.57     6220.54    308.59 o 
   4   0   2      485.37      465.17     76.91 o 
   5   0   2    53987.27    51141.24   2161.76 o 
   6   0   2     3363.18     4457.97    496.15 o 
   7   0   2    10444.81     9557.55    794.67 o 
   8   0   2     3347.92     3379.45    533.36 o 
 -10   1   2      735.92      416.55    218.59 o 
  -9   1   2     5052.13     4659.46    427.80 o 
  -8   1   2    23646.56    25958.85   1020.00 o 
  -7   1   2     1027.34     1196.11    212.43 o 
  -6   1   2      533.67      642.22    147.28 o 
  -5   1   2    15272.70    14729.11    578.43 o 
  -4   1   2     9599.46     9980.37    230.17 o 
  -3   1   2   112092.27   116462.38   2165.89 o 
  -2   1   2       14.99       83.29     28.65 o 
  -1   1   2     2096.12     2302.22    102.22 o 
   0   1   2    60515.69    66796.95   2764.05 o 
   1   1   2   133701.13   144985.55   4124.50 o 
   2   1   2    16297.04    16642.62    584.24 o 
   3   1   2     2104.69     2252.85    165.66 o 
   4   1   2     9364.84     9010.97    339.80 o 
   5   1   2     2766.94     3180.57    262.33 o 
   6   1   2    24191.40    23928.44    923.63 o 
   7   1   2       67.60      173.98    160.00 o 
   8   1   2      428.20      603.26    231.66 o 
 -10   2   2      829.79      627.65    184.23 o 
  -9   2   2     1260.22     1073.89    246.91 o 
  -8   2   2       92.85      160.66    230.91 o 
  -7   2   2    11078.53    10449.88    542.98 o 
  -6   2   2      642.98      963.05    171.47 o 
  -5   2   2    14674.49    14585.14    573.71 o 
  -4   2   2    11770.75    11630.08    359.09 o 
  -3   2   2    27761.98    27438.29    524.61 o 
  -2   2   2    34555.06    36427.27    743.49 o 
  -1   2   2     5448.47     5642.76    256.92 o 
   0   2   2     2121.09     2148.82    116.89 o 
   1   2   2     3790.49     3772.59    287.78 o 
   2   2   2    24946.62    26453.27    596.37 o 
   3   2   2     1671.27     1919.45    102.70 o 
   4   2   2     1535.86     1632.81    119.33 o 
   5   2   2    13001.52    12627.32    571.51 o 
   6   2   2      283.04      366.26    154.20 o 
   7   2   2       51.56       96.21    148.76 o 
   8   2   2        4.31     -142.18    291.84 o 
 -10   3   2     3108.64     3489.79    577.66 o 
  -9   3   2      247.84        9.52    163.64 o 
  -8   3   2       49.50      142.54    194.08 o 
  -7   3   2     1799.94     1829.65    258.45 o 
  -6   3   2     2239.02     2285.83    221.23 o 
  -5   3   2      724.05      711.42     86.81 o 
  -4   3   2     3652.13     3419.50    162.48 o 
  -3   3   2     3125.47     3106.22    117.70 o 
  -2   3   2    93018.13    99768.57   1587.46 o 
  -1   3   2     1820.81     2027.63     79.08 o 
   0   3   2    58350.65    60004.56   1111.03 o 
   1   3   2    19121.52    19705.68    553.70 o 
   2   3   2    40416.52    40231.57    857.93 o 
   3   3   2     8569.93     8971.00    276.29 o 
   4   3   2     2932.13     2796.61    150.46 o 
   5   3   2     7166.95     7141.40    409.55 o 
   6   3   2     6289.05     6250.89    420.41 o 
   7   3   2     3523.95     2732.59    331.91 o 
   8   3   2       61.94      -63.90    277.03 o 
 -10   4   2      697.54      448.80    178.55 o 
  -9   4   2    13585.19    13348.65    725.06 o 
  -8   4   2     8585.64     8305.11    793.49 o 
  -7   4   2       96.34       78.75    124.37 o 
  -6   4   2      124.26       51.77    147.04 o 
  -5   4   2    49895.95    49770.16   1185.40 o 
  -4   4   2    82721.35    84970.06   1529.56 o 
  -3   4   2    30757.49    30619.87    602.81 o 
  -2   4   2    32314.09    35710.80    672.48 o 
  -1   4   2    30991.38    34241.63    618.73 o 
   0   4   2    92539.03    95149.62   1796.34 o 
   1   4   2    32623.18    34505.13    925.65 o 
   2   4   2    12080.62    11959.71    363.59 o 
   3   4   2    12609.54    12214.49    343.24 o 
   4   4   2      966.36     1070.71    106.43 o 
   5   4   2    10087.61     9556.15    483.70 o 
   6   4   2      966.99     1000.31    411.10 o 
   7   4   2    13151.27    12641.18    658.12 o 
   8   4   2     2383.79     2076.28    326.50 o 
  -9   5   2     3054.25     3577.01    331.35 o 
  -8   5   2    10965.20    10743.92    519.69 o 
  -7   5   2     4588.50     5699.46    714.86 o 
  -6   5   2     8409.56     7819.50    431.57 o 
  -5   5   2    29489.41    29632.42    821.59 o 
  -4   5   2     6267.18     6530.38    214.97 o 
  -3   5   2    75192.95    78005.50   1396.98 o 
  -2   5   2     4245.37     4834.31    156.51 o 
  -1   5   2     3441.86     3410.65    121.08 o 
   0   5   2     9128.07     8996.42    255.19 o 
   1   5   2    86585.49    90812.49   1816.63 o 
   2   5   2    42372.03    44944.32    970.88 o 
   3   5   2     7401.52     7481.85    266.52 o 
   4   5   2    17584.03    17423.38    469.47 o 
   5   5   2     5424.49     5053.63    334.12 o 
   6   5   2    20387.50    19317.82    799.09 o 
   7   5   2      673.82      766.21    215.05 o 
   8   5   2     4222.82     4152.60    410.08 o 
  -9   6   2     3803.21     4322.57    358.02 o 
  -8   6   2      714.70      837.09    221.23 o 
  -7   6   2    22326.22    22953.03   1374.63 o 
  -6   6   2     8556.25     8523.43    395.88 o 
  -5   6   2     1828.39     1725.86    120.33 o 
  -4   6   2    45673.18    47131.66    923.97 o 
  -3   6   2    17864.81    18283.15    470.23 o 
  -2   6   2    33598.99    34893.73    680.68 o 
  -1   6   2    25559.69    26529.24    506.97 o 
   0   6   2    22019.89    22974.53    684.70 o 
   1   6   2    22373.62    22454.96    516.19 o 
   2   6   2    31333.86    30871.56    705.27 o 
   3   6   2     8474.56     8818.62    288.27 o 
   4   6   2       45.02      109.70     52.96 o 
   5   6   2    20030.43    19529.55    577.61 o 
   6   6   2       25.71        5.24     85.65 o 
   7   6   2     5329.43     5011.46    412.99 o 
   8   6   2      259.29      137.83    201.06 o 
  -9   7   2     1548.71     1792.94    293.02 o 
  -8   7   2     7039.26     6592.26    550.85 o 
  -7   7   2      393.49      447.62    136.82 o 
  -6   7   2      434.51      539.90    127.53 o 
  -5   7   2    11597.68    10567.60    410.71 o 
  -4   7   2     3679.49     3664.29    170.50 o 
  -3   7   2     5218.74     5448.67    218.64 o 
  -2   7   2    33995.73    34421.47    684.83 o 
  -1   7   2    15617.67    15988.13    466.00 o 
   0   7   2    97920.48   102426.66   2571.13 o 
   1   7   2     5398.38     5498.48    263.60 o 
   2   7   2    14487.90    14418.91    384.73 o 
   3   7   2    14702.55    14200.62    402.40 o 
   4   7   2    24245.88    23689.35    560.84 o 
   5   7   2     8218.44     7612.24    337.48 o 
   6   7   2     1548.53     1548.03    211.01 o 
   7   7   2     3478.72     4138.43    326.07 o 
  -9   8   2     2220.36     2304.73    373.90 o 
  -8   8   2      660.40      626.66    228.64 o 
  -7   8   2     3958.06     4232.61    345.69 o 
  -6   8   2      810.63      729.40    144.62 o 
  -5   8   2    30121.92    29115.23    739.40 o 
  -4   8   2      124.98      112.41     53.30 o 
  -3   8   2    34867.14    35167.14    727.23 o 
  -2   8   2     2966.57     3038.19    149.26 o 
  -1   8   2     7546.33     7843.01    224.38 o 
   0   8   2     9751.32     9809.03    401.94 o 
   1   8   2       98.66      125.29     62.66 o 
   2   8   2     4648.15     4505.50    306.23 o 
   3   8   2    10947.17    10726.74    335.23 o 
   4   8   2     5690.69     5508.96    219.93 o 
   5   8   2     2157.46     2188.51    179.24 o 
   6   8   2     1647.41     1888.38    209.06 o 
   7   8   2     2368.92     1631.01    577.66 o 
   8   8   2      425.15      226.74    192.38 o 
  -9   9   2      576.72      502.96    221.47 o 
  -8   9   2      456.53      330.53    175.87 o 
  -7   9   2    10673.90    10643.44    532.33 o 
  -6   9   2     9362.30     9441.51    434.99 o 
  -5   9   2     9400.12     9301.45    313.67 o 
  -4   9   2     4012.41     3800.02    182.37 o 
  -3   9   2     5937.03     5980.09    228.43 o 
  -2   9   2    11684.22    11833.77    371.01 o 
  -1   9   2    76238.17    78677.25   1367.68 o 
   0   9   2      821.74      962.55    135.69 o 
   1   9   2      629.05      776.58    129.48 o 
   2   9   2    29580.89    29337.55    687.59 o 
   3   9   2    16123.88    15382.25    437.35 o 
   4   9   2    12205.96    11960.48    358.48 o 
   5   9   2      604.66      631.26    116.72 o 
   6   9   2     3979.39     3980.91    767.81 o 
   7   9   2     1551.99     1208.74    613.69 o 
  -9  10   2     3220.63     3564.39    355.36 o 
  -8  10   2      245.73      382.24    151.61 o 
  -7  10   2     8348.50     8519.28    446.39 o 
  -6  10   2    60811.82    61740.39   1394.90 o 
  -5  10   2     7868.70     7397.19    283.38 o 
  -4  10   2      793.73      774.22    103.72 o 
  -3  10   2       55.83       95.19     53.73 o 
  -2  10   2   128463.39   129038.73   2279.54 o 
  -1  10   2     4702.63     4386.71    199.70 o 
   0  10   2    16084.81    15084.45    587.44 o 
   1  10   2     2470.46     2560.65    213.86 o 
   2  10   2     9886.45     9987.45    436.63 o 
   3  10   2    47107.30    46897.36   1063.20 o 
   4  10   2    15224.81    15091.55    433.54 o 
   5  10   2     8815.48     8135.84    641.89 o 
   6  10   2     2637.55     2327.80    386.57 o 
   7  10   2    11601.35    11245.44    781.55 o 
   8  10   2       35.98      151.78    214.39 o 
  -9  11   2       36.97      -22.33    149.89 o 
  -8  11   2     3688.23     3354.00    308.87 o 
  -7  11   2     8846.83     8902.83    460.61 o 
  -6  11   2    17311.81    17531.95    726.64 o 
  -5  11   2    21381.29    20765.56    549.09 o 
  -4  11   2      273.53      423.77     82.55 o 
  -3  11   2     5067.68     5241.52    220.77 o 
  -2  11   2       53.92       26.51     51.54 o 
  -1  11   2   119113.88   123682.36   2393.45 o 
   0  11   2    10886.89    10381.79    490.67 o 
   1  11   2      276.47      360.26    106.17 o 
   2  11   2     5235.53     5090.66    310.56 o 
   3  11   2    41592.62    42341.14   1280.06 o 
   4  11   2    36535.14    34848.05   1031.89 o 
   5  11   2      991.45      723.45    193.00 o 
   6  11   2     1755.67     1700.30    339.88 o 
   7  11   2        2.09      245.53    210.45 o 
  -9  12   2      773.85     1034.86    315.23 o 
  -8  12   2       94.33       -0.40    119.32 o 
  -7  12   2     3423.96     3290.15    289.68 o 
  -6  12   2     5805.67     6536.60    314.08 o 
  -5  12   2     1868.97     1802.16    158.85 o 
  -4  12   2     1075.67     1055.21    130.08 o 
  -3  12   2      219.94      202.99     70.15 o 
  -2  12   2    18697.46    17553.51    465.29 o 
  -1  12   2      413.83      428.22     89.37 o 
   0  12   2     5190.20     5053.29    341.89 o 
   1  12   2      357.81      286.25    119.24 o 
   2  12   2     2856.92     2608.38    301.84 o 
   3  12   2     7022.23     7018.18    397.45 o 
   4  12   2     1767.97     2114.23    222.57 o 
   5  12   2     1680.02     1506.13    252.39 o 
   6  12   2       64.89       26.88    159.35 o 
   7  12   2     1684.99     1478.95    355.90 o 
  -9  13   2      154.00      218.27    245.13 o 
  -8  13   2      482.73      770.62    277.03 o 
  -7  13   2      107.68       26.93    122.37 o 
  -6  13   2      210.15      341.34    110.39 o 
  -5  13   2       88.81      149.09     75.59 o 
  -4  13   2        0.23       39.64     64.29 o 
  -3  13   2      337.48      356.35     83.31 o 
  -2  13   2     1135.17     1162.66    123.33 o 
  -1  13   2     7605.15     7235.86    422.56 o 
   0  13   2     8914.73     9246.01    490.78 o 
   1  13   2     1538.60     1617.04    230.08 o 
   2  13   2     2335.65     2662.64    247.23 o 
   3  13   2     1520.11     1506.47    221.83 o 
   4  13   2     3507.95     3473.51    269.28 o 
   5  13   2     1049.59     1110.96    231.39 o 
   6  13   2      807.41      410.68    239.06 o 
   7  13   2       41.02      274.45    227.22 o 
  -8  14   2      540.09      839.10    285.08 o 
  -7  14   2    11073.27    11251.10    540.33 o 
  -6  14   2    26250.72    25450.26    743.06 o 
  -5  14   2      689.74      827.14    124.96 o 
  -4  14   2     1778.83     1813.17    156.46 o 
  -3  14   2     9572.19     8977.42    465.02 o 
  -2  14   2    59705.07    55658.27   1152.57 o 
  -1  14   2    10355.70     9253.29    392.15 o 
   0  14   2     2450.71     2248.99    369.66 o 
   1  14   2      184.82      195.60    114.08 o 
   2  14   2     3745.17     3638.54    303.61 o 
   3  14   2    12545.73    12309.66    593.49 o 
   4  14   2     5470.25     5122.05    331.44 o 
   5  14   2     4756.31     4484.84    394.66 o 
   6  14   2     1144.59     1158.68    307.57 o 
   7  14   2      989.71       88.49    527.20 o 
  -8  15   2     3449.11     3398.60    483.40 o 
  -7  15   2     9363.55     9502.84   1165.01 o 
  -6  15   2    10451.79    10173.67    423.61 o 
  -5  15   2    15292.41    15928.65    499.63 o 
  -4  15   2     1912.04     2109.75    179.17 o 
  -3  15   2     7624.60     7400.66    302.95 o 
  -2  15   2      296.72      276.90    117.44 o 
  -1  15   2   102890.27    94610.19   2295.79 o 
   0  15   2    11513.55    10449.46    577.01 o 
   1  15   2      230.15       97.64     97.74 o 
   2  15   2     5437.07     5409.20    388.42 o 
   3  15   2    24813.99    24486.41    948.78 o 
   4  15   2    37502.33    35915.22   1051.05 o 
   5  15   2        3.45       31.36    140.35 o 
   6  15   2     1143.08     1513.33    348.56 o 
   7  15   2       20.86       17.47    192.60 o 
  -8  16   2      608.83      848.57    292.56 o 
  -7  16   2     3115.93     2848.22    474.65 o 
  -6  16   2    20642.72    18997.55   1245.69 o 
  -5  16   2     8781.78     8327.59    348.18 o 
  -4  16   2      960.17     1108.20    149.05 o 
  -3  16   2     2085.07     1813.68    261.04 o 
  -2  16   2    60664.37    56027.58   1758.34 o 
  -1  16   2     1367.98     1397.79    187.15 o 
   0  16   2    20980.61    19765.88    869.91 o 
   1  16   2     2619.18     2262.66    309.32 o 
   2  16   2     3124.60     2558.77    309.91 o 
   3  16   2    22745.31    20952.14    885.26 o 
   4  16   2     5433.23     5190.20    353.03 o 
   5  16   2     7802.52     8071.26    540.52 o 
   6  16   2      577.87      757.70    285.13 o 
   7  16   2     5739.06     4678.13    851.55 o 
  -8  17   2      108.09       -6.30    215.72 o 
  -7  17   2     5142.02     5264.55    545.28 o 
  -6  17   2     2275.57     2677.36    325.84 o 
  -5  17   2      904.22      947.60    193.35 o 
  -4  17   2     5393.51     5293.84    276.54 o 
  -3  17   2     3861.30     3707.55    251.24 o 
  -2  17   2    16087.20    14423.77    851.97 o 
  -1  17   2    16199.97    14083.47    557.22 o 
   0  17   2     6450.80     6360.24    467.94 o 
   1  17   2     1915.57     1769.99    291.65 o 
   2  17   2    22810.99    20140.50    886.25 o 
   3  17   2      280.37      574.64    159.66 o 
   4  17   2      122.96      193.06    132.16 o 
   5  17   2     2128.71     2795.55    374.76 o 
   6  17   2     3180.78     2875.70    636.37 o 
  -8  18   2      406.14      429.80    278.63 o 
  -7  18   2     3840.49     4017.83    485.81 o 
  -6  18   2        2.02     -132.52    132.52 o 
  -5  18   2     7261.52     7967.90    563.09 o 
  -4  18   2       48.34      113.50    131.90 o 
  -3  18   2     4039.28     3810.69    334.73 o 
  -2  18   2      856.77     1065.65    191.13 o 
  -1  18   2     3443.51     3367.73    434.26 o 
   0  18   2      883.80     1005.41    235.94 o 
   1  18   2       12.76     -101.52    117.84 o 
   2  18   2     2219.81     1680.32    296.50 o 
   3  18   2     1519.99     1764.00    278.13 o 
   4  18   2     4275.51     4449.56    341.35 o 
   5  18   2     1801.47     1985.23    327.39 o 
   6  18   2      250.42      428.74    258.97 o 
  -7  19   2       21.83      205.56    243.70 o 
  -6  19   2     1151.48     1424.04    277.86 o 
  -5  19   2     6317.05     7164.06    745.03 o 
  -4  19   2       75.20      167.70    141.73 o 
  -3  19   2     2512.05     2907.94    298.12 o 
  -2  19   2     1192.66     1070.68    195.75 o 
  -1  19   2     2827.78     3112.38    456.37 o 
   0  19   2    10336.05    10102.70    639.85 o 
   1  19   2     8787.61     7666.04    547.91 o 
   2  19   2       41.03       33.20    135.98 o 
   3  19   2     1148.33     1247.49    218.07 o 
   4  19   2     9354.82     8624.75    485.48 o 
   5  19   2        0.71       30.65    169.19 o 
   6  19   2     1961.35     2364.36    618.02 o 
  -7  20   2     2586.91     2257.53    453.25 o 
  -6  20   2      486.00      471.91    201.03 o 
  -5  20   2     4372.63     4747.39    430.85 o 
  -4  20   2    33316.60    34327.61   2597.31 o 
  -3  20   2      179.11      131.86    139.52 o 
  -2  20   2     4135.10     4459.42    450.88 o 
  -1  20   2      265.95      264.70    225.24 o 
   0  20   2    22117.70    22705.54   1046.68 o 
   1  20   2     9065.63     8566.51    757.76 o 
   2  20   2     6807.93     5418.68    472.27 o 
   3  20   2     6505.65     6227.88    412.08 o 
   4  20   2       73.06      204.46    145.25 o 
   5  20   2     7256.32     7917.60    693.86 o 
   6  20   2      649.47      288.59    579.88 o 
  -7  21   2     1736.98     2177.61    460.58 o 
  -6  21   2     2666.32     3053.34    400.65 o 
  -5  21   2     6725.97     7221.14    871.08 o 
  -4  21   2     2502.22     2820.70    327.02 o 
  -3  21   2    28663.58    29793.74   2292.49 o 
  -2  21   2     2569.38     3488.53    432.64 o 
  -1  21   2     2858.14     3366.32    685.90 o 
   0  21   2      219.00      238.71    179.35 o 
   1  21   2    33785.84    31757.62   1339.28 o 
   2  21   2    19217.47    17049.28   1561.28 o 
   3  21   2      191.62      363.38    158.88 o 
   4  21   2     1394.79     1739.55    269.49 o 
   5  21   2     4126.44     4799.42    545.13 o 
  -6  22   2       43.47      -41.08    181.17 o 
  -5  22   2     7298.42     8273.45    778.17 o 
  -4  22   2    11820.63    13208.94    961.51 o 
  -3  22   2     2356.78     2629.50    410.98 o 
  -2  22   2     1288.45     2029.38    438.95 o 
  -1  22   2      866.05      948.83    406.51 o 
   0  22   2    12314.57    14018.01    822.17 o 
   1  22   2     3575.06     3482.79    451.14 o 
   2  22   2      771.60      624.85    240.02 o 
   3  22   2     3808.58     4099.73    367.18 o 
   4  22   2      663.11      462.22    198.23 o 
   5  22   2     1088.42      968.90    437.27 o 
  -6  23   2      114.71      -32.23    244.26 o 
  -5  23   2       21.26      190.90    211.63 o 
  -4  23   2       27.81      168.93    204.88 o 
  -3  23   2       24.24     -171.84    171.84 o 
  -2  23   2      467.42      447.76    273.36 o 
  -1  23   2       27.27      -47.32    170.99 o 
   0  23   2      661.18      591.95    285.27 o 
   1  23   2       11.01      -34.12    162.40 o 
   2  23   2     1001.42     1270.10    303.88 o 
   3  23   2        3.05     -133.51    133.51 o 
   4  23   2        1.62       35.16    168.53 o 
   5  23   2      219.15      354.16    343.95 o 
  -5  24   2      416.75      679.94    264.15 o 
  -4  24   2    10148.42    11407.90   1353.10 o 
  -3  24   2        7.33      274.53    205.34 o 
  -2  24   2      454.64      536.34    290.68 o 
  -1  24   2      554.01      467.37    278.56 o 
   0  24   2     2357.59     2408.94    505.67 o 
   1  24   2     4104.09     4099.48    478.31 o 
   2  24   2     3944.30     4105.18    381.96 o 
   3  24   2      119.84      298.49    180.58 o 
   4  24   2       29.04       46.10    160.53 o 
  -5  25   2     3301.42     3670.18    478.72 o 
  -4  25   2     1463.02     1352.75    341.69 o 
  -3  25   2    18293.30    23669.96   1164.50 o 
  -2  25   2       43.90       21.37    229.61 o 
  -1  25   2      336.81      620.77    320.55 o 
   0  25   2     2177.34     2658.41    684.85 o 
   1  25   2    20016.21    21978.05   1112.76 o 
   2  25   2     8909.18     9055.88    536.35 o 
   3  25   2       50.94      209.57    182.06 o 
   4  25   2     1013.35      950.17    409.64 o 
  -4  26   2    16784.20    19929.32   1207.57 o 
  -3  26   2      206.75      433.60    256.58 o 
  -2  26   2     2088.34     2949.81    560.15 o 
  -1  26   2      937.87     1096.42    398.55 o 
   0  26   2    12269.33    15256.48   1097.83 o 
   1  26   2     3659.03     4635.34    563.38 o 
   2  26   2     4300.26     3697.53   1029.09 o 
   3  26   2     2282.66     3116.98    422.52 o 
  -4  27   2       65.34      288.74    238.69 o 
  -3  27   2     4024.79     5610.66    972.63 o 
  -2  27   2      277.60      283.86    278.72 o 
  -1  27   2     3086.10     2380.94    536.02 o 
   0  27   2     2134.18     3315.22    618.04 o 
   1  27   2     4141.31     1245.19    934.79 o 
   2  27   2       55.03       53.45    200.75 o 
  -3  28   2     1766.44      590.97    952.45 o 
  -2  28   2      475.63      379.18    382.53 o 
  -1  28   2      788.36      930.59    394.63 o 
   0  28   2      159.99      577.45    325.11 o 
   1  28   2       12.55       24.35    339.67 o 
 -10   1   3      689.11     -106.42    388.16 o 
  -9   1   3      778.46      841.44    319.89 o 
  -8   1   3     6539.35     8028.22   1042.48 o 
  -7   1   3     9451.28     9513.35    520.15 o 
  -6   1   3      354.71      363.43    124.77 o 
  -5   1   3     1493.16     1619.84     92.62 o 
  -4   1   3     1705.57     1930.54    114.49 o 
  -3   1   3    85998.16    88767.63   1698.22 o 
  -2   1   3     7010.80     7141.51    189.47 o 
  -1   1   3     3685.59     3954.74    133.07 o 
   0   1   3     1069.25     1057.31    127.27 o 
   1   1   3    59245.20    63715.19   1934.37 o 
   2   1   3    24336.02    24613.93    857.24 o 
   3   1   3     1261.23     1375.43    106.82 o 
   4   1   3      796.38      836.91     91.38 o 
   5   1   3      439.81      432.39    150.17 o 
   6   1   3    10541.58    10772.67    582.99 o 
   7   1   3      671.02      851.52    238.38 o 
   8   1   3      546.77      915.26    269.21 o 
 -10   2   3      845.31      241.20    195.26 o 
  -9   2   3    11243.00    11032.43    998.06 o 
  -8   2   3    31804.00    31309.17   1162.06 o 
  -7   2   3     5631.37     4987.22    374.17 o 
  -6   2   3      624.90      640.60    152.30 o 
  -5   2   3     6567.30     6947.37    229.43 o 
  -4   2   3    91221.00    90866.97   1592.25 o 
  -3   2   3    11178.54    11261.90    275.01 o 
  -2   2   3    40183.40    42396.04    791.31 o 
  -1   2   3     4793.81     5175.14    164.23 o 
   0   2   3     8592.17     8851.90    313.02 o 
   1   2   3    47696.63    49337.64   1538.22 o 
   2   2   3    40975.66    40868.70   1081.20 o 
   3   2   3    26556.07    26335.50    641.64 o 
   4   2   3     4197.27     4164.26    180.66 o 
   5   2   3    10021.32     9343.36    501.79 o 
   6   2   3      265.42      359.05    158.46 o 
   7   2   3    13569.76    13343.19    754.44 o 
   8   2   3     3155.37     3509.92    429.57 o 
 -10   3   3      772.85      151.73    403.63 o 
  -9   3   3     5296.20     5497.90    589.58 o 
  -8   3   3    17043.39    16815.09    777.64 o 
  -7   3   3    18254.38    18133.62    767.36 o 
  -6   3   3     2184.61     2213.58    228.78 o 
  -5   3   3     6233.21     6142.55    219.48 o 
  -4   3   3      231.81      198.60     57.23 o 
  -3   3   3   221830.83   225952.42   3517.81 o 
  -2   3   3      190.87      216.14     51.80 o 
  -1   3   3     1079.11     1218.30     83.77 o 
   0   3   3    23610.32    24712.30   1079.70 o 
   1   3   3    67471.45    70521.53   1753.31 o 
   2   3   3    56331.17    57662.77   1469.85 o 
   3   3   3     2672.25     2494.49    145.92 o 
   4   3   3    12234.37    12275.67    382.52 o 
   5   3   3      970.55      948.97    181.66 o 
   6   3   3    24870.33    24804.25    977.14 o 
   7   3   3      324.69      483.89    197.98 o 
   8   3   3     2150.64     1872.04    348.70 o 
 -10   4   3      300.49       -2.41    128.88 o 
  -9   4   3      236.66      197.99    178.31 o 
  -8   4   3     9063.25     8904.39    540.09 o 
  -7   4   3    26787.36    27265.09   1008.41 o 
  -6   4   3      662.42      779.43    171.06 o 
  -5   4   3    11593.41    11752.69    314.95 o 
  -4   4   3    32588.61    32267.43    656.71 o 
  -3   4   3     3405.71     3424.26    125.65 o 
  -2   4   3    27011.55    26966.01    502.70 o 
  -1   4   3       61.59       90.65     33.75 o 
   0   4   3      174.70      150.76     47.49 o 
   1   4   3    44355.07    46144.30   1065.72 o 
   2   4   3    35767.27    36231.16    812.10 o 
   3   4   3      567.86      735.57    105.84 o 
   4   4   3      240.72      380.57     82.79 o 
   5   4   3    14589.84    13597.74    624.65 o 
   6   4   3      728.38      844.50    202.01 o 
   7   4   3     1900.72     1906.21    464.96 o 
   8   4   3       15.93      -54.05    194.71 o 
 -10   5   3      323.68      384.20    153.08 o 
  -9   5   3      710.77      734.46    218.61 o 
  -8   5   3      513.48      603.11    158.64 o 
  -7   5   3      264.97      346.83    145.59 o 
  -6   5   3     6176.97     6069.89    350.39 o 
  -5   5   3       24.69       75.66     48.41 o 
  -4   5   3    34799.20    33979.65    691.60 o 
  -3   5   3     2125.00     2040.17    109.27 o 
  -2   5   3    68081.02    69701.20   1349.31 o 
  -1   5   3     1210.28     1304.96     83.42 o 
   0   5   3    55123.44    55997.87   1261.73 o 
   1   5   3     6154.53     6040.47    236.06 o 
   2   5   3    11614.46    11638.43    346.56 o 
   3   5   3    21031.65    20293.60    594.27 o 
   4   5   3      968.19     1064.03    122.71 o 
   5   5   3    17151.57    17742.14    741.03 o 
   6   5   3       29.91       34.18    127.79 o 
   7   5   3     3221.91     3440.41    464.56 o 
   8   5   3       11.82      105.23    235.75 o 
 -10   6   3      429.87      255.99    157.54 o 
  -9   6   3    11590.72    12113.55    602.02 o 
  -8   6   3      847.00      691.37    173.91 o 
  -7   6   3     4795.26     4916.40    323.00 o 
  -6   6   3     6382.48     6445.30    464.44 o 
  -5   6   3    27476.44    27092.39    603.95 o 
  -4   6   3    11186.49    10978.62    303.64 o 
  -3   6   3     9746.11     9992.07    275.56 o 
  -2   6   3     6229.88     6584.44    209.32 o 
  -1   6   3     4830.79     4796.35    174.09 o 
   0   6   3    36873.25    36784.54   1024.27 o 
   1   6   3      111.84      113.03     61.96 o 
   2   6   3      394.33      448.80     74.81 o 
   3   6   3    35772.19    35258.87    837.63 o 
   4   6   3     1295.22     1328.14    120.97 o 
   5   6   3      381.79      318.26    107.13 o 
   6   6   3      539.61      555.96    172.02 o 
   7   6   3     4565.62     4292.24    473.24 o 
 -10   7   3    10033.23    11787.42   1048.51 o 
  -9   7   3      569.42      482.03    218.39 o 
  -8   7   3     2853.69     2912.50    280.92 o 
  -7   7   3     6600.38     6637.62    378.44 o 
  -6   7   3     4696.89     4591.71    232.20 o 
  -5   7   3    43262.15    42088.19    987.12 o 
  -4   7   3     3083.82     3131.48    152.46 o 
  -3   7   3    22825.41    22911.86    511.80 o 
  -2   7   3    12747.71    12504.12    325.75 o 
  -1   7   3    73211.05    74838.34   1646.22 o 
   0   7   3     3732.25     3445.72    209.89 o 
   1   7   3    14067.89    12547.04    623.25 o 
   2   7   3    31879.68    31808.93    746.63 o 
   3   7   3      266.07      310.30     69.94 o 
   4   7   3    11620.53    12159.90    364.03 o 
   5   7   3      442.42      660.66    138.05 o 
   6   7   3    12116.21    11176.26    522.58 o 
   7   7   3     2901.17     3482.58    871.47 o 
  -9   8   3     1500.14     1917.80    287.60 o 
  -8   8   3      217.28      207.76    131.63 o 
  -7   8   3    10299.66    10301.24    482.82 o 
  -6   8   3    36617.86    37276.06   1079.33 o 
  -5   8   3      856.81     1020.91    114.89 o 
  -4   8   3    17052.87    16575.05    420.90 o 
  -3   8   3     1412.44     1542.46    113.05 o 
  -2   8   3    38713.97    39562.97    792.69 o 
  -1   8   3    19933.81    21197.06    481.87 o 
   0   8   3    51238.10    53111.64   1452.08 o 
   1   8   3    35650.84    36346.52    812.73 o 
   2   8   3     1512.08     1502.72    110.76 o 
   3   8   3    20910.60    20262.28    548.11 o 
   4   8   3     4430.29     4366.50    207.80 o 
   5   8   3    19931.63    19412.79    689.16 o 
   6   8   3     3338.48     3643.84    424.50 o 
   7   8   3     5108.73     5324.19    724.17 o 
  -9   9   3     3874.26     4423.95    394.43 o 
  -8   9   3      334.04      295.40    135.84 o 
  -7   9   3      772.43     1048.66    190.19 o 
  -6   9   3    15449.17    15273.54    487.63 o 
  -5   9   3    41860.87    41734.86    887.02 o 
  -4   9   3    20423.63    20043.62    492.14 o 
  -3   9   3      807.85      815.41     97.51 o 
  -2   9   3    13368.27    13619.23    367.37 o 
  -1   9   3    49569.10    48622.57    959.54 o 
   0   9   3    62008.09    62370.41   1694.69 o 
   1   9   3     1362.28     1354.93    152.41 o 
   2   9   3      731.45      708.49     90.59 o 
   3   9   3    12629.13    12351.40    386.07 o 
   4   9   3    16296.30    16100.19    549.43 o 
   5   9   3      742.91      657.79    230.13 o 
   6   9   3     3550.32     3243.54    449.31 o 
   7   9   3       50.91     -130.13    196.29 o 
  -9  10   3     1229.40     1537.23    313.57 o 
  -8  10   3        8.42      -38.27    106.44 o 
  -7  10   3     7428.67     7359.06    411.07 o 
  -6  10   3       70.78      160.76     82.18 o 
  -5  10   3     2386.74     2343.32    163.57 o 
  -4  10   3      981.97     1188.10    115.97 o 
  -3  10   3      638.09      622.53     90.70 o 
  -2  10   3     8650.04     8901.22    283.82 o 
  -1  10   3     2135.57     2236.68    152.53 o 
   0  10   3      370.09      467.59    115.31 o 
   1  10   3    11216.27    10759.78    458.21 o 
   2  10   3      969.91      950.81     88.35 o 
   3  10   3      955.85      942.51    106.49 o 
   4  10   3       42.39       44.42     86.98 o 
   5  10   3     2044.16     1800.36    346.99 o 
   6  10   3      270.43      272.26    195.27 o 
   7  10   3       40.37      114.99    190.51 o 
  -9  11   3      371.43      330.79    167.85 o 
  -8  11   3      250.67      220.91    141.12 o 
  -7  11   3     3314.66     3703.58    344.73 o 
  -6  11   3       20.66       29.88     74.93 o 
  -5  11   3    11447.48    11362.75    372.95 o 
  -4  11   3     4283.68     4113.63    201.84 o 
  -3  11   3       78.61      132.71     56.75 o 
  -2  11   3     4671.28     4472.68    202.17 o 
  -1  11   3    18992.56    18441.78    518.82 o 
   0  11   3     5496.42     5288.27    324.34 o 
   1  11   3       26.98       60.67     72.85 o 
   2  11   3      526.29      490.08    121.24 o 
   3  11   3      745.07      587.11    142.42 o 
   4  11   3    15814.21    15044.66    549.66 o 
   5  11   3       61.25      -98.09    139.50 o 
   6  11   3       37.99      257.06    201.47 o 
   7  11   3      419.05       95.02    200.59 o 
  -9  12   3     4935.93     6072.21    437.03 o 
  -8  12   3      829.02      717.15    184.01 o 
  -7  12   3     3239.94     3191.14    283.03 o 
  -6  12   3    51361.79    52723.27   1245.90 o 
  -5  12   3     2225.97     2177.83    173.49 o 
  -4  12   3     2554.51     2483.25    165.90 o 
  -3  12   3     1038.93      970.33    116.44 o 
  -2  12   3    32917.67    33457.07    748.50 o 
  -1  12   3    28339.51    27339.41    710.41 o 
   0  12   3    46722.03    44468.03   1868.49 o 
   1  12   3      857.59      733.64    151.26 o 
   2  12   3       90.73       51.93     82.35 o 
   3  12   3    23185.98    21804.17    803.50 o 
   4  12   3     9116.48     9016.93    414.44 o 
   5  12   3    14407.33    13584.92    671.77 o 
   6  12   3     3929.89     3739.69    500.31 o 
   7  12   3      891.75      133.68    168.79 o 
  -9  13   3      530.93      799.04    294.10 o 
  -8  13   3     2272.54     2079.93    280.91 o 
  -7  13   3     5551.30     5936.31    377.33 o 
  -6  13   3     4202.62     4830.17    273.48 o 
  -5  13   3    53016.70    54042.23   1155.08 o 
  -4  13   3      725.96      787.93    116.10 o 
  -3  13   3      768.52      745.84    126.16 o 
  -2  13   3     3826.74     3388.26    191.67 o 
  -1  13   3   135966.38   137658.53   5025.32 o 
   0  13   3    16217.85    15369.65    728.25 o 
   1  13   3      461.76      611.29    141.32 o 
   2  13   3     2752.42     2821.45    255.59 o 
   3  13   3    10625.40     9545.13    495.15 o 
   4  13   3    44069.66    43186.47   1172.71 o 
   5  13   3      347.60      397.28    174.79 o 
   6  13   3     1065.74      812.25    298.41 o 
   7  13   3      559.67       24.66    162.70 o 
  -9  14   3     5134.19     5616.54    610.63 o 
  -8  14   3      229.46      339.96    155.46 o 
  -7  14   3      100.58       73.94    121.03 o 
  -6  14   3    22975.82    21946.79    674.08 o 
  -5  14   3     5591.71     5683.91    276.99 o 
  -4  14   3     3239.76     3044.79    200.65 o 
  -3  14   3     1157.37     1046.72    132.89 o 
  -2  14   3    18779.70    18326.82    506.40 o 
  -1  14   3    10397.41     9672.90    417.88 o 
   0  14   3    17909.24    17102.24    947.15 o 
   1  14   3     1097.77     1190.19    199.82 o 
   2  14   3       43.67      160.08     98.16 o 
   3  14   3    23855.47    23111.06    886.50 o 
   4  14   3     4736.25     4478.76    312.03 o 
   5  14   3     4978.15     5079.98    421.57 o 
   6  14   3      397.73      322.94    239.67 o 
  -8  15   3      252.75      361.85    213.07 o 
  -7  15   3     1490.37     1752.14    250.94 o 
  -6  15   3     1134.76     1283.40    178.18 o 
  -5  15   3      218.72      271.36    102.98 o 
  -4  15   3    12612.77    11783.62    408.54 o 
  -3  15   3     1360.03     1346.02    154.63 o 
  -2  15   3    20148.24    18604.87    846.92 o 
  -1  15   3     1062.41     1120.22    137.92 o 
   0  15   3     4649.16     4012.26    332.98 o 
   1  15   3     3729.30     3134.93    293.00 o 
   2  15   3     7169.67     6431.80    422.73 o 
   3  15   3     2100.87     2171.42    294.17 o 
   4  15   3     1146.44     1209.49    198.06 o 
   5  15   3     1486.26     1617.49    285.86 o 
   6  15   3       78.48       61.96    221.56 o 
  -8  16   3       44.98       75.16    201.79 o 
  -7  16   3     8479.53     9095.59    684.19 o 
  -6  16   3     3987.40     3735.45    267.21 o 
  -5  16   3     3438.03     4072.06    246.73 o 
  -4  16   3      639.07      519.05    124.58 o 
  -3  16   3     1751.95     1550.48    174.44 o 
  -2  16   3     5935.67     5638.53    419.57 o 
  -1  16   3      843.55      695.92    189.02 o 
   0  16   3     1190.97     1217.17    228.19 o 
   1  16   3     7315.30     6790.90    448.80 o 
   2  16   3      448.23      527.93    157.79 o 
   3  16   3      273.39      116.63    120.97 o 
   4  16   3     1082.93      978.44    196.20 o 
   5  16   3     6093.92     5805.57    730.11 o 
   6  16   3      738.17       41.06    210.24 o 
  -8  17   3     1880.55     1471.54    358.30 o 
  -7  17   3     2109.78     2722.49    449.82 o 
  -6  17   3     4510.25     4753.79    300.58 o 
  -5  17   3    19764.02    20464.31    612.32 o 
  -4  17   3     1650.20     1903.88    187.38 o 
  -3  17   3     5545.48     5102.35    273.42 o 
  -2  17   3      494.29      378.87    170.16 o 
  -1  17   3    25660.48    25405.05   2588.29 o 
   0  17   3    19718.76    17969.51    815.86 o 
   1  17   3     1653.20     1429.54    254.51 o 
   2  17   3     1061.65      967.64    222.18 o 
   3  17   3     1574.67     1753.05    286.53 o 
   4  17   3    19585.52    18463.43    716.98 o 
   5  17   3      612.67      714.97    227.87 o 
   6  17   3     2525.44     2379.30    636.10 o 
  -8  18   3     2574.01     2746.67    496.25 o 
  -7  18   3     1554.54     1332.36    354.69 o 
  -6  18   3    10763.44    10682.85    596.65 o 
  -5  18   3     4041.27     3827.67    253.19 o 
  -4  18   3    12508.66    12161.82    443.62 o 
  -3  18   3      753.53      889.13    147.13 o 
  -2  18   3    13571.15    13513.93   1602.71 o 
  -1  18   3     6933.06     6324.60    558.00 o 
   0  18   3    18201.01    17789.46    837.25 o 
   1  18   3     4779.53     4580.14    402.82 o 
   2  18   3     4115.90     3774.49    362.11 o 
   3  18   3    13004.80    11896.45    661.36 o 
   4  18   3       42.51      243.09    162.40 o 
   5  18   3     7047.80     7569.93    570.49 o 
   6  18   3       31.50      -38.17    204.60 o 
  -7  19   3     6711.35     6114.44    618.67 o 
  -6  19   3       54.65      235.45    165.09 o 
  -5  19   3     4250.94     4583.88    413.26 o 
  -4  19   3     8484.55     7895.80    363.19 o 
  -3  19   3    17374.99    17024.51   1024.16 o 
  -2  19   3    16721.20    16556.91    995.34 o 
  -1  19   3     3239.26     2708.72    452.19 o 
   0  19   3      636.68      635.25    207.09 o 
   1  19   3    19170.54    16408.40    816.32 o 
   2  19   3    15937.39    14307.05    937.17 o 
   3  19   3      290.31      296.71    170.47 o 
   4  19   3     4903.63     5061.35    380.10 o 
   5  19   3     1596.40     1712.54    384.62 o 
  -7  20   3     2199.44     1542.17    403.04 o 
  -6  20   3     1353.11     1716.89    292.21 o 
  -5  20   3     3368.36     4167.72    405.24 o 
  -4  20   3     4672.42     4303.46    439.55 o 
  -3  20   3      709.52      699.79    230.84 o 
  -2  20   3      185.59      329.40    208.51 o 
  -1  20   3     1926.55     1713.82    372.07 o 
   0  20   3     3458.19     2836.38    374.65 o 
   1  20   3      496.02      380.62    186.55 o 
   2  20   3      104.83      -70.35    140.24 o 
   3  20   3     7975.29     7174.04    540.40 o 
   4  20   3        2.81      -74.60    153.93 o 
   5  20   3       10.96       61.00    209.32 o 
  -7  21   3       24.18      166.08    260.61 o 
  -6  21   3     2381.05     2733.76    358.53 o 
  -5  21   3      243.69      197.95    228.27 o 
  -4  21   3     4544.53     5791.00    919.42 o 
  -3  21   3     4853.23     4715.21    468.05 o 
  -2  21   3     4548.31     5016.56    574.02 o 
  -1  21   3      114.85       70.48    185.75 o 
   0  21   3     5826.23     6040.65    642.57 o 
   1  21   3      429.93      333.00    190.60 o 
   2  21   3      100.65      139.75    157.08 o 
   3  21   3      226.29      292.57    168.41 o 
   4  21   3      207.18      158.25    175.87 o 
   5  21   3      454.54      110.82    416.75 o 
  -6  22   3      212.11      355.38    219.23 o 
  -5  22   3      408.73      376.32    224.67 o 
  -4  22   3    18627.05    18981.19   1534.78 o 
  -3  22   3      324.55      444.80    228.95 o 
  -2  22   3     6420.97     6173.43    644.65 o 
  -1  22   3      188.36      123.94    224.22 o 
   0  22   3     2665.85     2206.18    379.20 o 
   1  22   3    13844.52    12148.89    879.82 o 
   2  22   3     5814.55     5096.50    521.44 o 
   3  22   3     3198.84     3085.65    357.70 o 
   4  22   3      372.90      370.17    188.68 o 
  -6  23   3      346.65      232.65    252.54 o 
  -5  23   3     2745.71     2918.38    523.05 o 
  -4  23   3      523.33      501.54    233.31 o 
  -3  23   3    33414.20    37744.91   1513.04 o 
  -2  23   3     1723.79     1695.59    424.91 o 
  -1  23   3      165.98      105.01    363.39 o 
   0  23   3      974.56      961.35    272.54 o 
   1  23   3    19245.08    18269.44   1496.81 o 
   2  23   3    18236.37    16933.76   1058.68 o 
   3  23   3       40.30      225.72    162.13 o 
   4  23   3      669.25      467.76    277.47 o 
  -6  24   3      199.74      255.34    518.82 o 
  -5  24   3      596.67      431.92    268.62 o 
  -4  24   3    13934.26    16218.76    989.06 o 
  -3  24   3      195.69      383.87    277.43 o 
  -2  24   3     3392.64     3124.22    553.82 o 
  -1  24   3      486.43      243.01    248.90 o 
   0  24   3     4706.71     5315.93    623.66 o 
   1  24   3     7219.97     6986.46    588.13 o 
   2  24   3     3519.16     3357.24    473.05 o 
   3  24   3     2935.87     3659.01    424.29 o 
  -5  25   3     1421.29     2125.29    399.26 o 
  -4  25   3      221.14      280.38    242.25 o 
  -3  25   3      878.20      884.79    446.87 o 
  -2  25   3        0.92     -161.55    316.87 o 
  -1  25   3     1225.48     1557.09    418.29 o 
   0  25   3     1288.42     1412.94    608.98 o 
   1  25   3      977.82     1130.34    303.84 o 
   2  25   3      480.54      353.88    241.17 o 
   3  25   3        6.14     -107.94    160.08 o 
  -4  26   3     1018.19      871.78    480.08 o 
  -3  26   3      259.72      505.34    314.34 o 
  -2  26   3      278.77      201.23    272.45 o 
  -1  26   3       81.22      -95.47    242.59 o 
   0  26   3       77.57      127.22    243.24 o 
   1  26   3       27.59       47.09    317.18 o 
   2  26   3      613.88      222.36    399.72 o 
  -4  27   3     1345.56       33.99    377.55 o 
  -2  27   3     2223.13      667.89   1552.91 o 
  -1  27   3       87.71      298.18    323.82 o 
   0  27   3       25.99     -108.08    232.82 o 
   1  27   3     5006.62     6406.12   1028.20 o 
  -2  28   3     5908.99     6884.97   1125.96 o 
  -1  28   3     1538.89     1768.62    645.93 o 
   0  28   3     1414.01      383.66    411.36 o 
 -10   0   4     1682.21      442.42    308.22 o 
  -9   0   4     4347.72     4056.18    560.36 o 
  -8   0   4    47341.43    51486.16   2356.49 o 
  -7   0   4     5177.55     5296.41    552.76 o 
  -6   0   4     3919.87     3804.04    415.68 o 
  -5   0   4     1491.94     1456.54    162.10 o 
  -4   0   4    40116.75    41332.36   1256.84 o 
  -3   0   4    19797.52    18639.96    661.05 o 
  -2   0   4   156845.00   169086.97   4470.01 o 
  -1   0   4    11096.82    11610.99    495.54 o 
   0   0   4     3147.78     2574.56    303.51 o 
   1   0   4    11368.68     9993.41    661.53 o 
   2   0   4    37431.04    36675.44   1769.40 o 
   3   0   4    55505.63    57802.90   2619.11 o 
   4   0   4     9229.19     9708.55    403.77 o 
   5   0   4     1316.58     1453.58    352.26 o 
   6   0   4       82.04      398.38    255.28 o 
   7   0   4    18754.53    20176.84   1330.13 o 
 -10   1   4     1172.09      112.89    181.80 o 
  -9   1   4     1367.86     1100.28    263.77 o 
  -8   1   4     3618.20     3389.12    525.37 o 
  -7   1   4    45105.85    43763.68   1418.88 o 
  -6   1   4     3986.75     3813.21    183.81 o 
  -5   1   4     3430.71     3203.83    156.95 o 
  -4   1   4      603.05      648.49     83.64 o 
  -3   1   4   148366.41   153132.94   2636.10 o 
  -2   1   4    18376.00    18461.72    465.66 o 
  -1   1   4      628.79      810.78    102.52 o 
   0   1   4     3005.13     3224.73    236.29 o 
   1   1   4     9992.02    10156.47    474.72 o 
   2   1   4    67180.52    69658.74   2168.70 o 
   3   1   4     3117.20     3210.14    387.11 o 
   4   1   4     3197.55     3130.30    173.03 o 
   5   1   4     4045.45     4148.64    363.20 o 
   6   1   4     7633.02     8109.81    515.90 o 
   7   1   4      391.61      975.20    247.18 o 
 -10   2   4      393.06      153.79    191.81 o 
  -9   2   4      247.00     -111.71    151.24 o 
  -8   2   4     7209.75     7163.68    498.71 o 
  -7   2   4     3304.65     3222.90    310.72 o 
  -6   2   4      214.98      224.90     56.13 o 
  -5   2   4       17.31       17.45     40.77 o 
  -4   2   4     4621.16     4801.99    174.14 o 
  -3   2   4     6313.26     6048.90    193.63 o 
  -2   2   4    25690.09    26522.47    615.91 o 
  -1   2   4       49.88       31.55     31.48 o 
   0   2   4     6983.56     7473.14    303.90 o 
   1   2   4    24847.56    26427.24    949.96 o 
   2   2   4     5897.38     6115.42    372.57 o 
   3   2   4     1758.73     1822.29    141.30 o 
   4   2   4      206.80      276.06     72.32 o 
   5   2   4      713.02      911.56    206.12 o 
   6   2   4      515.06      539.04    192.66 o 
   7   2   4     1379.30     1269.16    284.36 o 
 -10   3   4       19.63      -60.34    146.76 o 
  -9   3   4      314.42      607.48    210.57 o 
  -8   3   4     6597.81     6218.75    463.04 o 
  -7   3   4     5841.32     6794.26    440.52 o 
  -6   3   4     6901.15     6452.36    247.49 o 
  -5   3   4      418.62      402.17     61.62 o 
  -4   3   4    22842.55    22569.88    457.56 o 
  -3   3   4    10066.13     9999.44    272.05 o 
  -2   3   4    34204.29    34527.29    763.17 o 
  -1   3   4     2661.86     2950.99    139.79 o 
   0   3   4     2500.05     2513.76    165.71 o 
   1   3   4    13663.35    13703.36    821.41 o 
   2   3   4     9408.58     9401.27    381.60 o 
   3   3   4     6290.39     6312.69    260.99 o 
   4   3   4      622.45      620.96    109.59 o 
   5   3   4     1243.32     1484.93    247.85 o 
   6   3   4      564.13      731.91    209.23 o 
   7   3   4      841.20      869.11    263.82 o 
 -10   4   4      556.61      407.50    231.00 o 
  -9   4   4     7024.33     6344.75    424.64 o 
  -8   4   4     8044.57     8137.91    448.39 o 
  -7   4   4      114.18      115.86    108.49 o 
  -6   4   4    10763.19    10175.33    307.53 o 
  -5   4   4      347.71      366.13     68.77 o 
  -4   4   4    17001.43    16468.22    365.18 o 
  -3   4   4     1483.88     1577.18    103.88 o 
  -2   4   4    28515.17    28239.65    591.05 o 
  -1   4   4    17798.66    17557.51    392.07 o 
   0   4   4     7163.59     7163.12    265.65 o 
   1   4   4     5351.09     5227.39    229.10 o 
   2   4   4     7468.16     7494.55    334.29 o 
   3   4   4    38648.65    39564.09    929.73 o 
   4   4   4     2107.91     2139.26    169.33 o 
   5   4   4     3141.16     2928.06    293.82 o 
   6   4   4       48.86      223.29    412.28 o 
   7   4   4     5964.15     6374.93    763.74 o 
 -10   5   4     4016.78     4428.79    470.21 o 
  -9   5   4     3020.64     3312.97    322.61 o 
  -8   5   4     6710.65     7020.38    416.40 o 
  -7   5   4    26428.67    25565.07    837.54 o 
  -6   5   4     1804.72     1798.41    139.11 o 
  -5   5   4    15146.46    14626.71    382.42 o 
  -4   5   4     5101.92     5181.46    177.80 o 
  -3   5   4    75918.18    75679.38   1284.61 o 
  -2   5   4    23395.07    23011.46    507.53 o 
  -1   5   4    21963.40    22660.25    479.26 o 
   0   5   4    17461.92    17300.88    495.70 o 
   1   5   4    11174.40    11590.60    383.22 o 
   2   5   4    46173.84    45587.39   1108.55 o 
   3   5   4      645.38      706.75    122.54 o 
   4   5   4    10042.33    10278.06    370.21 o 
   5   5   4      449.67      668.07    177.36 o 
   6   5   4    10214.12    10527.91    614.06 o 
   7   5   4     2786.86     4001.40    634.79 o 
 -10   6   4      673.80      410.68    340.76 o 
  -9   6   4       72.88       91.70    143.60 o 
  -8   6   4     8378.85     8161.68    449.64 o 
  -7   6   4    12414.25    12202.36    528.86 o 
  -6   6   4    19306.51    19457.30    494.49 o 
  -5   6   4      519.09      648.65     90.29 o 
  -4   6   4    35550.03    35166.50    730.99 o 
  -3   6   4     2724.21     2459.67    137.33 o 
  -2   6   4    36781.03    35952.19    727.30 o 
  -1   6   4      390.18      440.74     69.57 o 
   0   6   4    12204.53    12122.35    392.53 o 
   1   6   4    64510.05    63961.35   1475.99 o 
   2   6   4      574.27      560.32     95.22 o 
   3   6   4     6749.87     6575.89    274.26 o 
   4   6   4     1282.01     1375.66    130.94 o 
   5   6   4    17889.22    17069.97    658.48 o 
   6   6   4     5353.07     5344.89    519.39 o 
   7   6   4     2119.00     2276.29    569.27 o 
 -10   7   4     1235.70     1370.53    266.93 o 
  -9   7   4     2541.94     2918.82    502.95 o 
  -8   7   4     1978.50     1861.27    248.35 o 
  -7   7   4      693.03      639.95    161.32 o 
  -6   7   4    28476.85    29286.18    823.70 o 
  -5   7   4    10130.62     9640.20    302.89 o 
  -4   7   4    29516.52    28686.12    631.61 o 
  -3   7   4      418.31      599.21     83.70 o 
  -2   7   4    21350.26    21190.35    532.84 o 
  -1   7   4    28845.99    28018.72    629.20 o 
   0   7   4    24995.66    24615.48    773.55 o 
   1   7   4     7647.82     7106.30    337.36 o 
   2   7   4     3356.12     3458.34    182.80 o 
   3   7   4    14035.15    14073.99    436.26 o 
   4   7   4      827.13      891.18    118.17 o 
   5   7   4     3424.54     3071.86    419.88 o 
   6   7   4     3274.72     3321.02    441.96 o 
   7   7   4      248.45       52.42    182.94 o 
 -10   8   4      275.42      215.06    179.39 o 
  -9   8   4     6239.30     7574.68    464.94 o 
  -8   8   4      145.20      177.63    125.34 o 
  -7   8   4     4062.08     3929.27    299.46 o 
  -6   8   4     1964.06     1891.27    155.29 o 
  -5   8   4      430.18      502.40     90.74 o 
  -4   8   4    11748.49    12176.60    349.50 o 
  -3   8   4    14068.57    13973.58    379.64 o 
  -2   8   4     2403.72     2290.96    147.79 o 
  -1   8   4    26093.80    25737.52    659.06 o 
   0   8   4     6982.62     6994.20    338.51 o 
   1   8   4     8611.17     8517.91    385.92 o 
   2   8   4      204.76      155.27     60.64 o 
   3   8   4    14487.16    13732.12    432.79 o 
   4   8   4     1268.05     1325.56    179.13 o 
   5   8   4       16.51      142.41    166.72 o 
   6   8   4     1607.86     1864.51    362.97 o 
   7   8   4      379.29       87.79    240.08 o 
  -9   9   4     2034.88     2680.50    401.68 o 
  -8   9   4     4347.07     4694.06    350.75 o 
  -7   9   4      725.90      764.28    171.54 o 
  -6   9   4     1779.50     1921.69    197.20 o 
  -5   9   4    49605.13    48468.02   1002.62 o 
  -4   9   4     8312.51     8187.43    281.73 o 
  -3   9   4      539.19      745.52     98.31 o 
  -2   9   4    17606.46    17481.41    509.65 o 
  -1   9   4    20467.68    20231.21    560.06 o 
   0   9   4    15312.74    15459.09    578.02 o 
   1   9   4     7663.20     7730.76    677.56 o 
   2   9   4     3641.17     3534.00    177.52 o 
   3   9   4      331.34      399.74    124.59 o 
   4   9   4    13369.06    12921.33    492.88 o 
   5   9   4       16.40       -7.08    166.19 o 
   6   9   4     1566.30     1742.57    375.65 o 
  -9  10   4     6571.08     7236.09    469.69 o 
  -8  10   4      131.23      135.31    131.08 o 
  -7  10   4     1509.26     1602.59    226.86 o 
  -6  10   4    39321.52    39192.89    880.36 o 
  -5  10   4       36.69       93.68     76.22 o 
  -4  10   4    29995.52    28398.94    655.44 o 
  -3  10   4     1175.07     1168.51    122.99 o 
  -2  10   4     3651.87     3549.87    214.57 o 
  -1  10   4    27456.21    27066.00    703.49 o 
   0  10   4    62238.89    61350.65   1703.65 o 
   1  10   4    19131.00    18407.91    671.04 o 
   2  10   4     2888.19     2873.17    235.23 o 
   3  10   4     6678.52     6316.26    369.48 o 
   4  10   4      660.19      795.18    153.90 o 
   5  10   4    24405.84    22441.03   1148.19 o 
   6  10   4     4054.75     4699.58    527.11 o 
  -9  11   4     6821.32     7173.92    479.72 o 
  -8  11   4      638.44      832.86    196.68 o 
  -7  11   4      430.67      580.45    158.73 o 
  -6  11   4     4325.78     4184.62    239.43 o 
  -5  11   4    86115.23    85073.32   1641.74 o 
  -4  11   4     3430.73     3340.97    191.51 o 
  -3  11   4      325.89      314.03     79.94 o 
  -2  11   4       81.16      163.14     62.53 o 
  -1  11   4    76083.49    75982.24   1650.87 o 
   0  11   4    43951.28    41328.05   1255.01 o 
   1  11   4      534.51      557.07    130.39 o 
   2  11   4     4863.21     4543.16    304.83 o 
   3  11   4     1787.20     1842.41    222.51 o 
   4  11   4    29737.59    29098.36    873.09 o 
   5  11   4       73.39       48.47    181.28 o 
   6  11   4     3583.84     3205.86    503.71 o 
  -9  12   4      558.74      378.98    182.43 o 
  -8  12   4      329.94      277.49    147.40 o 
  -7  12   4      689.68      781.67    170.58 o 
  -6  12   4     9293.52     9108.00    357.53 o 
  -5  12   4      147.37      206.41     99.82 o 
  -4  12   4     7648.85     7618.20    335.76 o 
  -3  12   4      472.29      367.77     88.27 o 
  -2  12   4     2470.27     2368.14    171.32 o 
  -1  12   4     1751.52     1652.25    167.51 o 
   0  12   4    14015.73    13750.31    824.10 o 
   1  12   4     5698.17     5257.91    333.50 o 
   2  12   4     1590.38     1368.58    218.21 o 
   3  12   4     5582.84     5471.78    362.32 o 
   4  12   4     2949.70     3064.17    267.99 o 
   5  12   4     5099.43     4416.55    498.87 o 
   6  12   4     1217.03      452.58    445.56 o 
  -9  13   4      208.03      306.83    184.49 o 
  -8  13   4      312.64      261.66    157.59 o 
  -7  13   4      245.99      372.62    182.65 o 
  -6  13   4      313.56      373.81    109.90 o 
  -5  13   4     4112.24     3592.61    219.06 o 
  -4  13   4       19.04      141.06     72.11 o 
  -3  13   4      422.76      486.38     96.39 o 
  -2  13   4     1383.71     1290.91    146.09 o 
  -1  13   4     2303.06     2192.88    242.13 o 
   0  13   4     4346.92     4276.68    317.91 o 
   1  13   4       94.21       72.65     89.52 o 
   2  13   4        1.19       29.55     96.44 o 
   3  13   4     1001.09      859.40    188.94 o 
   4  13   4      711.26      524.16    160.57 o 
   5  13   4      383.78      245.52    338.10 o 
   6  13   4      168.86      -14.93    212.57 o 
  -9  14   4      916.91     1184.60    264.32 o 
  -8  14   4      612.85      517.72    180.58 o 
  -7  14   4     1633.84     1275.93    220.86 o 
  -6  14   4     9392.76     9054.99    372.16 o 
  -5  14   4      668.75      731.43    133.00 o 
  -4  14   4    22130.68    19545.43    550.17 o 
  -3  14   4       51.62       25.40     64.59 o 
  -2  14   4     2082.80     1879.04    199.50 o 
  -1  14   4     8726.60     8626.14    487.95 o 
   0  14   4    14232.55    14221.46    638.17 o 
   1  14   4    11172.68    10422.88    684.75 o 
   2  14   4     1561.51     1352.73    227.41 o 
   3  14   4     2058.09     2260.14    271.52 o 
   4  14   4      536.40      292.90    138.29 o 
   5  14   4    10134.33    10203.56    776.22 o 
   6  14   4      694.00      -92.78    186.53 o 
  -8  15   4     1649.54     1885.54    328.27 o 
  -7  15   4      651.50      824.76    192.69 o 
  -6  15   4     1653.32     1650.18    189.37 o 
  -5  15   4    36719.60    34793.35    852.88 o 
  -4  15   4     1667.27     1643.74    178.87 o 
  -3  15   4     2885.28     2686.33    198.07 o 
  -2  15   4     2243.64     1846.85    212.25 o 
  -1  15   4    36054.79    35624.51   1558.94 o 
   0  15   4    32160.68    30616.25   1375.16 o 
   1  15   4     2900.45     2956.83    295.45 o 
   2  15   4     2610.85     2656.64    280.92 o 
   3  15   4      145.44      366.18    146.70 o 
   4  15   4    22783.79    23054.81    802.63 o 
   5  15   4      424.32      514.71    236.19 o 
   6  15   4     1852.85      333.11    865.31 o 
  -8  16   4     1415.00     2340.02    432.23 o 
  -7  16   4       79.51       46.20    135.29 o 
  -6  16   4    13521.36    12269.26    460.67 o 
  -5  16   4     1822.27     1822.23    201.64 o 
  -4  16   4    21200.77    20616.84    596.31 o 
  -3  16   4       59.29       98.77     83.64 o 
  -2  16   4     6600.33     6528.66    509.20 o 
  -1  16   4    24638.02    25421.69   1256.42 o 
   0  16   4    14442.18    14057.75    704.67 o 
   1  16   4     2659.07     2455.97    286.84 o 
   2  16   4      467.23      350.00    146.54 o 
   3  16   4    17237.35    16759.27    874.90 o 
   4  16   4      513.77      735.44    177.29 o 
   5  16   4     5609.72     5301.52    583.87 o 
  -8  17   4     3969.45     3845.17    522.33 o 
  -7  17   4     3544.24     3268.39    310.87 o 
  -6  17   4     7403.55     7337.40    355.22 o 
  -5  17   4     5592.85     5196.95    355.73 o 
  -4  17   4    19350.94    17451.10    546.31 o 
  -3  17   4     9439.57     8956.11    372.88 o 
  -2  17   4    21703.27    20174.99   1016.93 o 
  -1  17   4       59.07      110.28    128.90 o 
   0  17   4      162.52      297.80    149.27 o 
   1  17   4    12833.32    11839.10    628.58 o 
   2  17   4     3943.67     4196.70    370.72 o 
   3  17   4     2268.63     2290.87    306.04 o 
   4  17   4     5676.26     5426.08    380.79 o 
   5  17   4      216.24       41.52    226.80 o 
  -8  18   4        4.57     -220.29    220.29 o 
  -7  18   4     4046.44     4019.08    495.85 o 
  -6  18   4      153.79      214.05    115.07 o 
  -5  18   4      426.82      540.34    185.19 o 
  -4  18   4      554.33      741.23    143.66 o 
  -3  18   4     1178.02     1218.70    249.62 o 
  -2  18   4      378.98      402.95    199.34 o 
  -1  18   4     9955.16     9892.10    618.66 o 
   0  18   4       18.60       99.29    123.25 o 
   1  18   4    11411.02     9771.48    584.06 o 
   2  18   4     1277.20     1043.59    234.34 o 
   3  18   4     4452.35     4347.18    437.39 o 
   4  18   4     1652.95     2199.06    367.75 o 
   5  18   4     1777.89      539.22   1236.30 o 
  -7  19   4     2434.96     2835.85    477.35 o 
  -6  19   4     7268.79     6821.87    480.07 o 
  -5  19   4     4121.06     4278.98    279.00 o 
  -4  19   4     9252.21     8592.45    450.96 o 
  -3  19   4     3936.25     3175.23    420.37 o 
  -2  19   4     1248.25     1855.17    356.81 o 
  -1  19   4     7263.66     7061.79    522.04 o 
   0  19   4     9291.37     8947.94    682.45 o 
   1  19   4       71.23       39.79    142.13 o 
   2  19   4     3043.52     2990.01    360.25 o 
   3  19   4     1416.77     1860.81    315.04 o 
   4  19   4     1048.38     1043.11    221.38 o 
   5  19   4      596.34       -7.03    198.16 o 
  -7  20   4     1873.77     1869.68    401.23 o 
  -6  20   4     5148.10     5135.73    432.04 o 
  -5  20   4       59.68      129.04    168.39 o 
  -4  20   4    11986.97    12500.22    568.47 o 
  -3  20   4     1614.99     1799.62    387.23 o 
  -2  20   4    14976.32    13797.19    891.11 o 
  -1  20   4     2836.37     2707.87    414.32 o 
   0  20   4     3686.12     3279.61    367.22 o 
   1  20   4    11649.76     9889.05    846.32 o 
   2  20   4     2330.65     2664.14    420.62 o 
   3  20   4     7640.56     7208.23    555.18 o 
   4  20   4      348.56      527.22    197.27 o 
  -7  21   4    10374.13    12570.80   2346.67 o 
  -6  21   4      184.90       77.27    214.86 o 
  -5  21   4     2855.11     2965.42    397.53 o 
  -4  21   4      757.39      850.04    259.23 o 
  -3  21   4    27491.67    23890.36   1842.13 o 
  -2  21   4     9313.74     8814.94    729.88 o 
  -1  21   4      359.84      226.12    266.68 o 
   0  21   4     4303.17     3788.50    418.75 o 
   1  21   4     9541.26     7523.20    565.15 o 
   2  21   4    15648.06    13603.29    777.62 o 
   3  21   4      140.78      180.86    184.95 o 
   4  21   4     2591.58     2795.65    383.56 o 
  -6  22   4     1974.74     1584.63    413.74 o 
  -5  22   4        0.63     -103.76    174.89 o 
  -4  22   4     4828.59     4921.44    485.37 o 
  -3  22   4       16.93      -59.22    309.40 o 
  -2  22   4     3304.94     2949.49    499.75 o 
  -1  22   4     3693.64     3851.17    541.53 o 
   0  22   4      703.91      924.54    264.02 o 
   1  22   4     1964.03     1942.56    351.87 o 
   2  22   4     2818.92     2292.16    384.62 o 
   3  22   4     3874.39     4006.38    514.35 o 
   4  22   4      738.64       94.19    343.51 o 
  -6  23   4      365.46      348.22    280.09 o 
  -5  23   4      741.83      768.09    262.64 o 
  -4  23   4      352.72      468.48    265.07 o 
  -3  23   4        3.73      -69.90    239.16 o 
  -2  23   4       48.44      178.67    208.18 o 
  -1  23   4       47.92      272.85    259.08 o 
   0  23   4       75.05       21.87    171.44 o 
   1  23   4      366.83      137.02    196.86 o 
   2  23   4      306.77      202.02    205.12 o 
   3  23   4      516.43      168.99    219.03 o 
  -5  24   4       47.37      167.32    227.56 o 
  -4  24   4     2148.33     2094.11    393.10 o 
  -3  24   4     1170.74     1274.21    397.21 o 
  -2  24   4     6151.89     5514.68    636.79 o 
  -1  24   4      265.43      146.34    299.97 o 
   0  24   4      463.99      116.19    201.06 o 
   1  24   4     1253.59     1461.47    335.87 o 
   2  24   4     2518.70     2379.79    415.37 o 
   3  24   4     3955.54     4607.99    481.76 o 
  -5  25   4      131.38      228.40    247.20 o 
  -4  25   4       39.74      208.01    309.01 o 
  -3  25   4    23156.17    23363.39   1950.51 o 
  -2  25   4     5263.63     5011.77    630.09 o 
  -1  25   4      328.23     -206.79    206.79 o 
   0  25   4      295.09      202.80    218.71 o 
   1  25   4     3864.95     2966.59    586.04 o 
  -4  26   4     5485.83     7771.37   1165.80 o 
  -3  26   4      795.14      511.72    801.35 o 
  -2  26   4     8905.09     7940.42   1131.20 o 
  -1  26   4     1365.31      746.68    491.30 o 
   0  26   4      287.15      -10.59    217.74 o 
   1  26   4     5659.05     3008.37   1880.40 o 
  -3  27   4     2095.09     3547.98    906.59 o 
  -2  27   4       16.88      288.78    214.21 o 
  -1  27   4     2220.67     2153.53    514.96 o 
   0  27   4     2614.22     2859.98    797.82 o 
 -10   1   5      304.66        1.73    296.30 o 
  -9   1   5       61.10       38.33    310.98 o 
  -8   1   5     1623.84     1959.54    314.96 o 
  -7   1   5    36384.48    34546.62   1411.90 o 
  -6   1   5      742.88      796.21    103.65 o 
  -5   1   5      244.54      247.55     66.64 o 
  -4   1   5      746.71      758.27     83.25 o 
  -3   1   5    34627.98    35543.30    901.67 o 
  -2   1   5    30037.22    29647.26    715.72 o 
  -1   1   5      858.53      804.03     86.37 o 
   0   1   5      300.64      295.33    112.45 o 
   1   1   5     1425.49     1416.77    200.25 o 
   2   1   5    18848.14    18693.36    788.09 o 
   3   1   5        0.42     -145.20    174.82 o 
   4   1   5     3845.88     3962.55    214.09 o 
   5   1   5     1671.38     1642.97    290.72 o 
   6   1   5     1328.49     1556.86    304.76 o 
 -10   2   5      173.74     -111.66    179.70 o 
  -9   2   5     2113.96     2103.85    351.49 o 
  -8   2   5    17982.36    17100.39    804.25 o 
  -7   2   5     1782.59     1702.82    457.36 o 
  -6   2   5    30330.01    29293.13    646.14 o 
  -5   2   5       58.68       78.11     46.02 o 
  -4   2   5     3414.82     3416.67    153.84 o 
  -3   2   5    11755.45    11896.93    369.45 o 
  -2   2   5    98448.61   103759.91   2049.27 o 
  -1   2   5    40172.94    41336.97    865.86 o 
   0   2   5     1670.63     1588.57    148.03 o 
   1   2   5     6751.81     7002.73    520.91 o 
   2   2   5    11018.84    10556.57    541.40 o 
   3   2   5    55811.32    57264.61   1558.44 o 
   4   2   5     5911.05     6157.40    268.07 o 
   5   2   5      207.88      273.14    345.57 o 
   6   2   5      838.39      519.53    229.46 o 
 -10   3   5     4077.81     3666.44    670.96 o 
  -9   3   5      604.05      591.71    185.02 o 
  -8   3   5      312.59      215.48    148.80 o 
  -7   3   5    51183.55    50123.63   1817.81 o 
  -6   3   5      602.11      544.16     83.75 o 
  -5   3   5     2553.10     2576.75    144.81 o 
  -4   3   5     2426.80     2292.57    129.23 o 
  -3   3   5    57992.98    58125.04   1221.82 o 
  -2   3   5    36292.14    36941.90    852.27 o 
  -1   3   5    16174.48    16240.37    430.51 o 
   0   3   5      905.41     1018.47    131.20 o 
   1   3   5      132.58       80.37     77.27 o 
   2   3   5    59668.48    60283.24   1620.10 o 
   3   3   5      181.30      204.28    123.40 o 
   4   3   5     9513.61     9795.47    347.08 o 
   5   3   5     2368.40     2913.33    353.78 o 
   6   3   5     4265.77     4332.75    420.71 o 
 -10   4   5       30.14        1.17    143.17 o 
  -9   4   5       22.52      178.59    137.32 o 
  -8   4   5     8606.80     8932.54    470.19 o 
  -7   4   5        9.89       42.31    117.24 o 
  -6   4   5    16440.38    16705.53    443.74 o 
  -5   4   5     4961.68     4761.11    181.12 o 
  -4   4   5     1730.97     1716.58    111.33 o 
  -3   4   5    57274.23    56310.02   1347.42 o 
  -2   4   5    31064.63    31123.40    746.42 o 
  -1   4   5      713.60      782.60    102.26 o 
   0   4   5      766.97      750.16    118.35 o 
   1   4   5    32664.85    32989.97    861.56 o 
   2   4   5      140.14      138.99     75.46 o 
   3   4   5     7501.32     7531.51    451.05 o 
   4   4   5        9.36       59.45     81.95 o 
   5   4   5     1947.48     1649.32    289.90 o 
   6   4   5     3311.51     4362.04    651.57 o 
 -10   5   5     4880.64     5162.65    538.08 o 
  -9   5   5      477.75      363.59    161.89 o 
  -8   5   5    15606.57    16622.80    671.84 o 
  -7   5   5      456.18      232.71    125.96 o 
  -6   5   5    26537.78    25416.75    758.02 o 
  -5   5   5     1779.48     1661.87    119.20 o 
  -4   5   5    18736.69    17941.62    413.08 o 
  -3   5   5     5396.01     5728.02    224.48 o 
  -2   5   5      470.89      416.69     77.50 o 
  -1   5   5     9773.06     9736.48    289.65 o 
   0   5   5      315.54      316.16     75.15 o 
   1   5   5     3274.00     3055.71    192.79 o 
   2   5   5     7467.33     7378.72    319.82 o 
   3   5   5     1417.20     1514.18    165.88 o 
   4   5   5     1328.36     1241.55    147.52 o 
   5   5   5       21.69      100.69    118.67 o 
   6   5   5      638.00      716.78    308.22 o 
 -10   6   5     2993.77     3440.63    356.01 o 
  -9   6   5     3970.56     3981.08    355.64 o 
  -8   6   5     1095.64     1523.48    233.83 o 
  -7   6   5      556.65      323.45    136.42 o 
  -6   6   5     6562.77     6257.90    252.05 o 
  -5   6   5    13785.94    13530.96    381.81 o 
  -4   6   5    10033.00     9141.39    269.57 o 
  -3   6   5     4335.78     3896.08    179.53 o 
  -2   6   5     6850.06     7048.09    237.40 o 
  -1   6   5    58300.27    55817.36   1212.30 o 
   0   6   5      133.33      154.80     60.62 o 
   1   6   5       62.34       17.57     53.13 o 
   2   6   5     3051.30     3033.49    205.93 o 
   3   6   5    10038.15     9890.36    371.68 o 
   4   6   5     5517.16     5712.96    290.73 o 
   5   6   5     1899.66     2248.80    384.88 o 
   6   6   5       20.76       15.39    336.01 o 
 -10   7   5      527.36      383.89    197.32 o 
  -9   7   5     6119.47     6188.00    419.88 o 
  -8   7   5     7233.77     7623.94    711.63 o 
  -7   7   5     6420.01     7081.48    397.95 o 
  -6   7   5     2452.39     2486.78    171.92 o 
  -5   7   5    42403.38    41017.04    870.44 o 
  -4   7   5       55.17       20.74     53.53 o 
  -3   7   5    12775.28    11900.73    344.86 o 
  -2   7   5    12215.95    11658.74    325.37 o 
  -1   7   5    13123.97    12702.30    381.55 o 
   0   7   5    49425.86    49328.83   1207.69 o 
   1   7   5     1426.04     1584.61    174.24 o 
   2   7   5     9819.60     9629.89    445.64 o 
   3   7   5      107.61       96.97     74.20 o 
   4   7   5    18436.11    17405.31    690.10 o 
   5   7   5     1466.48     1521.98    341.27 o 
   6   7   5     2839.16     2565.66    577.39 o 
 -10   8   5     5055.11     5457.28    520.70 o 
  -9   8   5     1943.97     2169.45    294.46 o 
  -8   8   5     6030.14     6476.60    591.63 o 
  -7   8   5     1212.07     1172.89    194.18 o 
  -6   8   5    21253.17    20931.93    545.27 o 
  -5   8   5      337.60      399.93     93.30 o 
  -4   8   5    34564.54    32519.14    723.62 o 
  -3   8   5     8246.49     7802.55    393.51 o 
  -2   8   5     4018.74     3882.13    203.23 o 
  -1   8   5    10715.98    10594.51    386.75 o 
   0   8   5    28716.34    28667.13    914.06 o 
   1   8   5    45063.54    44265.13   1298.94 o 
   2   8   5     1290.56     1262.91    138.67 o 
   3   8   5     2073.36     2141.73    253.49 o 
   4   8   5      667.19      665.34    172.90 o 
   5   8   5    19342.44    17924.33   1018.69 o 
  -9   9   5     5689.40     5782.62    523.61 o 
  -8   9   5      814.08      919.83    230.45 o 
  -7   9   5      961.08     1303.58    208.06 o 
  -6   9   5     8905.69     8953.09    327.05 o 
  -5   9   5    46806.90    44111.02    942.12 o 
  -4   9   5    17995.88    17285.77    470.23 o 
  -3   9   5      158.64      174.68     64.53 o 
  -2   9   5       79.98       91.94     58.25 o 
  -1   9   5    38453.30    38265.57   1324.85 o 
   0   9   5    32734.46    31943.93   1009.58 o 
   1   9   5     2562.69     2338.57    214.38 o 
   2   9   5     1911.92     1985.89    209.33 o 
   3   9   5       31.04       63.36     99.90 o 
   4   9   5     7081.23     7248.07    425.06 o 
   5   9   5      577.91      609.51    254.03 o 
   6   9   5     1844.37      371.91    339.15 o 
  -9  10   5      364.68      572.99    187.54 o 
  -8  10   5      197.15      374.31    149.28 o 
  -7  10   5       20.52       99.33    116.26 o 
  -6  10   5     1639.09     1789.55    174.72 o 
  -5  10   5      933.65     1036.40    134.66 o 
  -4  10   5      274.61      407.24     91.02 o 
  -3  10   5     7385.21     7155.45    294.65 o 
  -2  10   5      922.86     1036.56    125.95 o 
  -1  10   5     2546.61     2729.81    321.78 o 
   0  10   5     2590.49     2662.26    234.33 o 
   1  10   5     5994.66     5537.16    354.01 o 
   2  10   5     3832.40     3525.47    278.88 o 
   3  10   5       14.81       68.63     95.71 o 
   4  10   5     5296.54     5389.07    373.00 o 
   5  10   5     2053.18     2338.83    527.86 o 
  -9  11   5     5850.44     6591.91    451.08 o 
  -8  11   5     1447.58     1380.72    237.89 o 
  -7  11   5      519.39      600.55    163.46 o 
  -6  11   5     1306.91     1490.52    165.33 o 
  -5  11   5    22089.14    20874.42    559.90 o 
  -4  11   5      103.38      189.33     76.71 o 
  -3  11   5     1677.38     1581.80    158.68 o 
  -2  11   5      444.57      498.11    100.26 o 
  -1  11   5       54.80      122.08     84.21 o 
   0  11   5     8591.50     8196.56    721.69 o 
   1  11   5     9760.54     9223.33    461.86 o 
   2  11   5      336.72      378.64    125.80 o 
   3  11   5     4193.81     4072.95    317.17 o 
   4  11   5     2627.65     2451.54    272.50 o 
   5  11   5       27.01      232.12    252.79 o 
   6  11   5     1084.69      -51.71    168.62 o 
  -9  12   5     3021.04     3349.70    356.79 o 
  -8  12   5     3976.65     4257.98    345.73 o 
  -7  12   5      255.97      238.28    138.31 o 
  -6  12   5     3343.79     3360.70    217.56 o 
  -5  12   5      835.41      915.71    137.32 o 
  -4  12   5    55463.07    52641.48   1111.80 o 
  -3  12   5     3506.59     3453.34    213.13 o 
  -2  12   5     1556.65     1590.63    167.66 o 
  -1  12   5    10172.85     9358.81    477.36 o 
   0  12   5    28413.63    27234.52    949.75 o 
   1  12   5    39237.08    38044.40   1219.53 o 
   2  12   5      269.97      311.81    134.08 o 
   3  12   5     1802.73     1574.50    234.09 o 
   4  12   5      217.56      247.95    141.21 o 
   5  12   5    13447.19    13485.33    922.84 o 
  -9  13   5    21451.45    23257.61    925.79 o 
  -8  13   5     1320.40     1638.59    269.96 o 
  -7  13   5      188.40      172.99    139.63 o 
  -6  13   5       19.82      -20.30     79.56 o 
  -5  13   5    65439.04    60693.80   1307.62 o 
  -4  13   5     8041.25     7886.25    323.24 o 
  -3  13   5     4486.16     4566.91    253.53 o 
  -2  13   5     3157.77     2928.81    236.95 o 
  -1  13   5     7924.17     7122.24    450.24 o 
   0  13   5    38834.06    37935.70   1230.91 o 
   1  13   5     4096.83     4384.81    325.07 o 
   2  13   5    10963.35    10434.37    526.75 o 
   3  13   5     2583.46     2817.08    287.53 o 
   4  13   5    12352.42    12592.45    645.40 o 
   5  13   5      297.24      312.44    250.82 o 
  -9  14   5     3956.46     4394.31    738.85 o 
  -8  14   5     2504.35     3612.35    441.43 o 
  -7  14   5      153.57       -8.27    118.74 o 
  -6  14   5     3254.81     2926.64    230.16 o 
  -5  14   5     1291.66     1339.92    172.51 o 
  -4  14   5    31223.48    29565.97    860.81 o 
  -3  14   5      445.29      411.92    115.64 o 
  -2  14   5      582.27      499.63    175.91 o 
  -1  14   5    15060.26    14542.21    660.01 o 
   0  14   5    11006.19    10168.00    525.35 o 
   1  14   5     5534.90     5850.84    391.92 o 
   2  14   5      199.75      243.66    199.06 o 
   3  14   5     5333.81     5601.13    401.42 o 
   4  14   5     1109.23     1294.82    242.82 o 
   5  14   5     4356.31     4907.99    830.32 o 
  -8  15   5     3536.20     3801.39    370.90 o 
  -7  15   5      485.97      398.74    167.33 o 
  -6  15   5     4764.33     4718.06    321.65 o 
  -5  15   5      141.76      250.69    103.32 o 
  -4  15   5     4986.14     4724.75    269.34 o 
  -3  15   5     5236.48     4607.52    271.80 o 
  -2  15   5     2703.51     2860.98    329.29 o 
  -1  15   5     1393.16     1068.01    213.51 o 
   0  15   5      210.03      358.96    169.24 o 
   1  15   5     6592.18     6361.77    421.07 o 
   2  15   5       40.75       38.00    115.76 o 
   3  15   5      554.87      717.35    191.51 o 
   4  15   5     1561.93     1559.29    269.98 o 
   5  15   5       14.05      111.67    235.90 o 
  -8  16   5      877.13      860.98    229.08 o 
  -7  16   5      250.28      231.03    150.00 o 
  -6  16   5      627.65      629.81    145.13 o 
  -5  16   5      277.92      393.21    128.99 o 
  -4  16   5     2302.98     2228.68    208.94 o 
  -3  16   5    10462.83     8869.89    575.30 o 
  -2  16   5      700.35      552.97    200.02 o 
  -1  16   5     5216.84     4961.12    505.53 o 
   0  16   5     4076.63     3733.33    346.28 o 
   1  16   5    15125.86    14304.57    687.74 o 
   2  16   5     1844.25     1656.77    269.29 o 
   3  16   5      645.76      967.51    215.79 o 
   4  16   5     1033.68     1063.00    258.72 o 
   5  16   5     3687.15     4466.36    905.28 o 
  -8  17   5       54.94     -112.12    181.14 o 
  -7  17   5     2495.43     2436.99    515.10 o 
  -6  17   5     2277.25     2454.76    227.60 o 
  -5  17   5    15840.92    15255.07    521.50 o 
  -4  17   5     7228.12     6980.03    396.06 o 
  -3  17   5     5231.89     4827.75    359.54 o 
  -2  17   5      172.83      265.21    158.76 o 
  -1  17   5     7201.23     7080.13    488.89 o 
   0  17   5    13300.02    12513.40    953.10 o 
   1  17   5      139.08       96.25    127.73 o 
   2  17   5     7583.12     7403.04    495.34 o 
   3  17   5        2.53      205.36    155.19 o 
   4  17   5     4340.14     4463.47    456.42 o 
  -8  18   5     7269.17     6742.47    661.98 o 
  -7  18   5      724.48      986.53    235.22 o 
  -6  18   5     8126.87     7832.88    382.79 o 
  -5  18   5     1487.32     1598.38    205.79 o 
  -4  18   5    16887.38    17692.06    781.65 o 
  -3  18   5     1612.22     1824.12    339.97 o 
  -2  18   5     6495.93     6613.33    551.02 o 
  -1  18   5    15920.93    15046.91    808.46 o 
   0  18   5     2907.37     2527.24    327.36 o 
   1  18   5    11587.99    11671.52   1081.19 o 
   2  18   5      946.02     1052.77    244.38 o 
   3  18   5     9030.04     9175.36    589.09 o 
   4  18   5     1423.97     1974.80    334.72 o 
  -7  19   5     8307.18     7080.32    654.01 o 
  -6  19   5     4732.30     5269.12    407.97 o 
  -5  19   5     2457.94     2570.10    290.38 o 
  -4  19   5      677.87      743.65    167.08 o 
  -3  19   5    18241.53    16209.81   1657.75 o 
  -2  19   5     8709.36     8881.51    668.00 o 
  -1  19   5       87.79       14.86    139.57 o 
   0  19   5     5928.97     5585.04    454.59 o 
   1  19   5     6635.02     6540.07    492.14 o 
   2  19   5     5936.27     5628.52    463.53 o 
   3  19   5      527.61      314.25    294.80 o 
   4  19   5     4379.96     4588.72    593.32 o 
  -7  20   5        4.61       56.23    260.79 o 
  -6  20   5      425.04      168.47    155.69 o 
  -5  20   5     2108.48     2330.57    271.40 o 
  -4  20   5     2299.79     2255.36    359.90 o 
  -3  20   5     3187.23     3553.35    671.49 o 
  -2  20   5      746.35      432.68    248.73 o 
  -1  20   5     8554.93     8585.21    603.67 o 
   0  20   5      190.31      303.00    168.49 o 
   1  20   5      235.59      295.73    225.75 o 
   2  20   5     3464.84     3320.15    410.61 o 
   3  20   5     3253.98     3237.02    413.42 o 
   4  20   5     3225.90     3699.54    710.67 o 
  -7  21   5     2432.35     2078.94    746.71 o 
  -6  21   5     3018.50     3136.19    462.33 o 
  -5  21   5      163.55      250.16    155.10 o 
  -4  21   5     1833.04     1318.45    331.30 o 
  -3  21   5      194.22      241.59    504.79 o 
  -2  21   5      282.43      266.88    213.30 o 
  -1  21   5     3647.42     3483.53    407.09 o 
   0  21   5      328.39      444.32    199.42 o 
   1  21   5     1970.61     1927.67    336.17 o 
   2  21   5     1415.10     1184.59    291.64 o 
   3  21   5      410.47      377.03    226.97 o 
  -6  22   5     5958.77     6738.99    585.53 o 
  -5  22   5       46.48      266.82    203.15 o 
  -4  22   5      564.65      462.84    262.62 o 
  -3  22   5     2932.10     2386.33    454.76 o 
  -2  22   5    14788.79    14267.39    959.96 o 
  -1  22   5     4056.82     4350.38    532.06 o 
   0  22   5      284.89      170.00    186.18 o 
   1  22   5     3345.72     3137.84    415.44 o 
   2  22   5      745.41      843.33    261.57 o 
   3  22   5     6213.30     6795.47    682.01 o 
  -6  23   5      406.90      237.88    287.18 o 
  -5  23   5      853.77     1105.01    300.10 o 
  -4  23   5       51.96      -16.73    237.59 o 
  -3  23   5    17306.92    15206.45   1031.15 o 
  -2  23   5     8321.36     9586.43    932.40 o 
  -1  23   5     2150.38     2162.62    456.49 o 
   0  23   5     3279.43     2947.86    434.71 o 
   1  23   5       21.94     -134.43    171.53 o 
   2  23   5     9559.28     9605.44   1422.65 o 
  -5  24   5      277.41      341.70    251.12 o 
  -4  24   5      868.70      765.82    355.40 o 
  -3  24   5      938.04      561.94    312.34 o 
  -2  24   5    11971.52    10091.72    844.13 o 
  -1  24   5     5516.71     4310.09    570.92 o 
   0  24   5      156.08     -181.54    193.59 o 
   1  24   5     3146.34     1688.99    839.40 o 
   2  24   5     1765.45      710.67    474.97 o 
  -4  25   5      633.15      276.97    609.50 o 
  -3  25   5      891.65       37.97    723.12 o 
  -2  25   5       10.90      197.66    236.88 o 
  -1  25   5     1117.14     1027.03    386.33 o 
   0  25   5     2375.96     2293.63    530.27 o 
   1  25   5        3.63      -90.54    178.69 o 
  -3  26   5       14.34     -192.32    192.32 o 
  -2  26   5     1064.19      626.21    468.89 o 
  -1  26   5     1944.87     1791.17    473.14 o 
   0  26   5      258.32     -122.70    180.01 o 
  -9   0   6      299.05      -10.48    213.87 o 
  -8   0   6     3719.46     3928.01    555.12 o 
  -7   0   6      515.26      783.40    284.11 o 
  -6   0   6    75328.60    74239.77   2215.52 o 
  -5   0   6       78.68       36.40     59.83 o 
  -4   0   6      206.87      194.45     97.79 o 
  -3   0   6    15429.25    14929.76    649.94 o 
  -2   0   6    52246.88    53477.70   1705.46 o 
  -1   0   6    48658.69    48527.38   1453.53 o 
   0   0   6      368.40      494.05    208.63 o 
   1   0   6     5813.22     5906.57    577.13 o 
   2   0   6       72.12       43.77    186.61 o 
   3   0   6    41037.07    42270.12   2169.10 o 
   4   0   6     3096.28     2982.68    347.19 o 
   5   0   6      735.23     1120.72    390.00 o 
   6   0   6     2360.54     2696.96    575.30 o 
  -9   1   6       78.76     -100.12    144.71 o 
  -8   1   6      100.66      245.52    160.41 o 
  -7   1   6    33345.41    33847.00   1213.24 o 
  -6   1   6      214.91      168.64     71.96 o 
  -5   1   6     9090.28     8888.49    284.63 o 
  -4   1   6     1821.80     1849.45    151.05 o 
  -3   1   6     8217.57     8569.02    327.45 o 
  -2   1   6    55422.80    57201.36   1273.61 o 
  -1   1   6    14136.22    13649.24    409.70 o 
   0   1   6     2896.20     3021.25    285.56 o 
   1   1   6     1017.41     1219.60    223.20 o 
   2   1   6    20389.65    20682.62    897.83 o 
   3   1   6      289.10      525.27    137.52 o 
   4   1   6     5338.68     6252.05    437.51 o 
   5   1   6     1627.84     1974.11    335.01 o 
   6   1   6      978.86     1372.56    311.55 o 
 -10   2   6      464.38     -170.89    170.89 o 
  -9   2   6      235.02       82.65    164.26 o 
  -8   2   6      183.13      387.17    332.86 o 
  -7   2   6     3036.54     3115.28    640.69 o 
  -6   2   6     6275.07     6580.21    287.86 o 
  -5   2   6     8562.28     8368.35    279.38 o 
  -4   2   6      829.98      833.58    118.02 o 
  -3   2   6    25292.29    25916.84    675.72 o 
  -2   2   6      735.82      709.11    121.30 o 
  -1   2   6      800.82      940.64    119.18 o 
   0   2   6     5019.14     5074.65    285.18 o 
   1   2   6     6004.67     5490.79    396.45 o 
   2   2   6     4651.08     5246.09    559.31 o 
   3   2   6     2118.33     2366.65    231.00 o 
   4   2   6      566.13      643.89    128.85 o 
   5   2   6      337.58      526.77    229.23 o 
   6   2   6      930.43      440.06    357.76 o 
 -10   3   6     2286.88      293.92    266.94 o 
  -9   3   6       12.82     -101.38    145.39 o 
  -8   3   6    10155.14     9667.25    590.65 o 
  -7   3   6     5661.64     6004.27    524.45 o 
  -6   3   6     9644.96     9414.49    292.55 o 
  -5   3   6     1402.83     1407.79    128.69 o 
  -4   3   6      364.36      320.00     83.27 o 
  -3   3   6    13338.74    13354.30    431.04 o 
  -2   3   6      965.16      915.87    111.85 o 
  -1   3   6      144.47      259.92     79.95 o 
   0   3   6     6646.35     6552.81    336.47 o 
   1   3   6        5.04       36.37     80.52 o 
   2   3   6      108.98       73.46     91.00 o 
   3   3   6      667.91      563.67    146.49 o 
   4   3   6     3968.48     4491.66    313.61 o 
   5   3   6     3602.48     3153.48    390.85 o 
   6   3   6      298.13      303.24    317.40 o 
 -10   4   6     3459.34     3531.20    682.49 o 
  -9   4   6      421.48      231.00    195.09 o 
  -8   4   6     4696.98     5426.90    439.29 o 
  -7   4   6     1981.28     1878.84    294.57 o 
  -6   4   6    29167.71    28498.14    611.86 o 
  -5   4   6    20150.79    18940.11    447.63 o 
  -4   4   6      308.70      452.93    242.29 o 
  -3   4   6     1683.41     1688.03    155.36 o 
  -2   4   6    42395.87    43293.94   1022.71 o 
  -1   4   6    55581.79    55253.06   1300.25 o 
   0   4   6     8505.88     8273.89    467.25 o 
   1   4   6      432.21      690.92    117.93 o 
   2   4   6     4643.20     4338.98    255.47 o 
   3   4   6    25958.15    24858.58    762.90 o 
   4   4   6     5382.35     6561.86    389.89 o 
   5   4   6     1019.91     1147.09    433.50 o 
   6   4   6      462.92      548.12    285.95 o 
 -10   5   6     1365.38      610.45    896.10 o 
  -9   5   6     3136.60     3067.98    394.62 o 
  -8   5   6     1134.05     1022.45    246.76 o 
  -7   5   6    26420.95    25921.06   1019.87 o 
  -6   5   6     2746.80     2567.36    158.25 o 
  -5   5   6    15129.42    14745.99    383.87 o 
  -4   5   6     3143.12     2926.35    170.39 o 
  -3   5   6    15468.63    15222.11    618.17 o 
  -2   5   6    29449.94    29278.36    689.92 o 
  -1   5   6     7035.81     7090.95    297.82 o 
   0   5   6    30862.69    31466.89    854.66 o 
   1   5   6      204.61      133.26     84.51 o 
   2   5   6    14807.90    15305.88    534.28 o 
   3   5   6     1038.40     1095.20    140.46 o 
   4   5   6    13299.50    13153.88    594.52 o 
   5   5   6     5478.04     5409.28    542.64 o 
   6   5   6      462.06      683.02    411.23 o 
 -10   6   6     2197.88      850.49   1459.87 o 
  -9   6   6     2047.20     2303.57    363.83 o 
  -8   6   6     6690.89     6779.67    498.55 o 
  -7   6   6     3230.28     2937.84    322.58 o 
  -6   6   6    20699.86    20279.57    530.95 o 
  -5   6   6      869.15     1017.66    115.09 o 
  -4   6   6    10672.22     9909.40    302.84 o 
  -3   6   6    32522.89    32421.42    731.23 o 
  -2   6   6     4083.92     3834.82    190.40 o 
  -1   6   6     9455.88     9676.95    341.25 o 
   0   6   6     8197.95     7833.36    337.34 o 
   1   6   6    18376.92    18341.51    593.34 o 
   2   6   6     4583.39     4778.65    274.38 o 
   3   6   6     8492.50     8164.98    437.48 o 
   4   6   6      122.22       53.07    119.67 o 
   5   6   6     3981.15     3721.42    553.94 o 
 -10   7   6     7961.60     9944.66   1042.88 o 
  -9   7   6     1294.20     1326.23    302.27 o 
  -8   7   6     8342.97     8173.38    551.42 o 
  -7   7   6     1297.42     1498.81    282.01 o 
  -6   7   6     4516.61     4779.42    233.67 o 
  -5   7   6    14676.80    13629.82    412.89 o 
  -4   7   6     2605.16     2486.60    156.03 o 
  -3   7   6     1502.54     1489.87    139.16 o 
  -2   7   6     7359.15     7213.33    266.10 o 
  -1   7   6    14214.66    14566.12    448.97 o 
   0   7   6      307.37      348.78     91.64 o 
   1   7   6        2.93      -43.50     61.98 o 
   2   7   6     6248.54     6033.21    364.66 o 
   3   7   6      428.65      600.36    152.49 o 
   4   7   6      458.88      432.33    155.25 o 
   5   7   6      116.78      156.84    360.64 o 
 -10   8   6      621.26     1014.78    304.44 o 
  -9   8   6      142.93      346.64    210.97 o 
  -8   8   6      652.63      737.88    220.09 o 
  -7   8   6     6404.93     6015.14    475.31 o 
  -6   8   6     1150.77     1201.22    140.22 o 
  -5   8   6    23346.79    22330.48    577.71 o 
  -4   8   6     1416.72     1477.40    146.98 o 
  -3   8   6    11308.41    11024.49    358.21 o 
  -2   8   6     1623.81     1532.06    133.45 o 
  -1   8   6     9336.86     9684.43    353.71 o 
   0   8   6     3091.62     2965.88    211.44 o 
   1   8   6      270.27      239.63    108.22 o 
   2   8   6     4675.80     4793.31    328.57 o 
   3   8   6      654.66      594.57    153.47 o 
   4   8   6     3671.97     3919.19    323.83 o 
   5   8   6       71.16      240.94    216.25 o 
  -9   9   6    12854.29    12112.30    803.98 o 
  -8   9   6     3605.98     4509.25    420.52 o 
  -7   9   6     1776.63     1989.18    263.87 o 
  -6   9   6     2075.29     1875.84    170.85 o 
  -5   9   6    15179.19    14163.98    437.58 o 
  -4   9   6     7142.36     6400.03    275.71 o 
  -3   9   6    16744.04    15625.65    495.79 o 
  -2   9   6      857.56      911.31    125.88 o 
  -1   9   6      216.85      287.52    105.22 o 
   0   9   6    32785.37    32715.40   1059.50 o 
   1   9   6     6187.12     5854.87    359.46 o 
   2   9   6     2899.78     2836.91    262.19 o 
   3   9   6     1923.33     1999.51    243.27 o 
   4   9   6     3623.00     3403.42    401.22 o 
   5   9   6     1656.43     2025.82    658.25 o 
  -9  10   6     1801.69     2482.00    377.89 o 
  -8  10   6    17868.10    18999.58   1074.33 o 
  -7  10   6       60.44       79.33    100.96 o 
  -6  10   6     7004.77     6892.31    296.62 o 
  -5  10   6      957.55      865.44    133.86 o 
  -4  10   6    58816.35    53405.48   1213.64 o 
  -3  10   6    12891.96    12141.58    429.29 o 
  -2  10   6      231.12      226.60     88.59 o 
  -1  10   6     7812.64     7539.88    417.25 o 
   0  10   6     7437.48     7154.89    404.28 o 
   1  10   6    54455.71    55178.54   1628.08 o 
   2  10   6      884.40      910.12    182.36 o 
   3  10   6     2160.21     2157.15    253.17 o 
   4  10   6     1665.21     2107.09    330.96 o 
   5  10   6     8899.12     9005.58   1076.69 o 
  -9  11   6    18397.68    18436.28    935.00 o 
  -8  11   6       77.20      153.69    170.00 o 
  -7  11   6      283.13      254.26    123.75 o 
  -6  11   6        4.96      -30.08     76.20 o 
  -5  11   6    21298.50    20363.33    570.69 o 
  -4  11   6    16390.84    15495.87    508.40 o 
  -3  11   6     6788.03     6061.43    301.49 o 
  -2  11   6     2377.26     2320.00    208.04 o 
  -1  11   6     1677.74     1696.83    219.66 o 
   0  11   6    24483.56    24274.89    880.43 o 
   1  11   6     2998.02     2786.33    260.30 o 
   2  11   6     8808.03     9207.90    487.90 o 
   3  11   6     3536.68     3547.38    369.03 o 
   4  11   6     4045.18     3807.90    426.08 o 
   5  11   6      914.69      101.47    620.38 o 
  -9  12   6      608.63      731.97    281.90 o 
  -8  12   6     4186.20     4660.64    448.09 o 
  -7  12   6      132.54      223.34    121.27 o 
  -6  12   6       71.70       66.05     95.52 o 
  -5  12   6     4362.93     3950.99    261.58 o 
  -4  12   6    11176.33    10408.46    409.50 o 
  -3  12   6     1800.67     1634.20    186.84 o 
  -2  12   6       25.40       89.65     86.34 o 
  -1  12   6     3590.59     2886.77    266.80 o 
   0  12   6     2264.34     2432.95    263.43 o 
   1  12   6     3515.06     3163.13    283.59 o 
   2  12   6     1153.85      859.53    186.91 o 
   3  12   6     1645.31     1681.69    251.69 o 
   4  12   6      371.41      431.59    223.31 o 
   5  12   6     1635.32      732.74    917.46 o 
  -9  13   6      920.21     1697.62    470.72 o 
  -8  13   6      688.30     1033.92    280.58 o 
  -7  13   6     1092.87     1122.59    203.73 o 
  -6  13   6     1218.05     1598.57    186.14 o 
  -5  13   6      527.20      638.63    136.59 o 
  -4  13   6     3831.63     3869.14    259.08 o 
  -3  13   6        5.10       80.29     88.66 o 
  -2  13   6       35.92        8.63     91.88 o 
  -1  13   6       59.80       98.18    109.63 o 
   0  13   6       66.19      126.51    108.55 o 
   1  13   6      427.25      254.73    135.98 o 
   2  13   6       98.89      132.87    116.84 o 
   3  13   6      593.38      485.40    167.75 o 
   4  13   6      409.27      301.04    194.71 o 
   5  13   6       89.48      -73.25    222.95 o 
  -9  14   6      373.94      380.68    266.63 o 
  -8  14   6     7482.74     9010.89    612.56 o 
  -7  14   6       21.93     -109.40    109.40 o 
  -6  14   6      166.19      190.45    107.03 o 
  -5  14   6       56.86      213.85    106.57 o 
  -4  14   6    32143.39    30064.09   1166.15 o 
  -3  14   6    22019.78    21597.38    794.27 o 
  -2  14   6     1949.22     1864.08    304.75 o 
  -1  14   6      455.72      521.90    153.31 o 
   0  14   6     6856.71     6212.14    416.52 o 
   1  14   6    30047.95    31199.61   1118.41 o 
   2  14   6     6750.06     6638.58    443.27 o 
   3  14   6       86.42       50.52    135.32 o 
   4  14   6       30.16      168.90    202.13 o 
  -8  15   6       16.47     -176.81    176.81 o 
  -7  15   6     1330.78     1399.90    276.87 o 
  -6  15   6      656.07      588.87    175.63 o 
  -5  15   6    22046.04    21159.37    738.83 o 
  -4  15   6    16280.30    14715.72    662.67 o 
  -3  15   6    11349.80    11681.53    560.09 o 
  -2  15   6     2374.77     2328.89    450.54 o 
  -1  15   6      232.01      230.92    133.38 o 
   0  15   6    18269.01    17934.48    966.65 o 
   1  15   6     1628.34     1674.25    263.18 o 
   2  15   6    14219.87    15103.43    720.20 o 
   3  15   6     1989.74     2174.57    313.63 o 
   4  15   6     1558.18     1498.02    363.64 o 
  -8  16   6     9732.05     9774.15    654.20 o 
  -7  16   6      790.64      931.28    200.56 o 
  -6  16   6     1875.67     2223.27    222.30 o 
  -5  16   6     4839.05     5027.86    480.06 o 
  -4  16   6    27407.74    26950.16    945.67 o 
  -3  16   6     4240.62     4136.69    414.46 o 
  -2  16   6     1383.08     1246.06    330.24 o 
  -1  16   6     6407.27     6665.88    456.05 o 
   0  16   6     1522.92     1339.81    250.51 o 
   1  16   6    20125.50    21097.78    897.66 o 
   2  16   6       27.34     -126.27    126.27 o 
   3  16   6     2789.02     2828.19    335.55 o 
   4  16   6     1434.33     1542.75    360.30 o 
  -8  17   6     3912.04     3783.86    459.00 o 
  -7  17   6     2073.84     2117.22    289.11 o 
  -6  17   6     2408.98     2258.70    234.98 o 
  -5  17   6     1542.53     1407.70    211.62 o 
  -4  17   6     1274.99     1169.55    225.46 o 
  -3  17   6     9513.99     9818.87    973.29 o 
  -2  17   6     1843.85     1871.54    334.34 o 
  -1  17   6      467.62      569.66    183.84 o 
   0  17   6     7655.33     7851.28    738.96 o 
   1  17   6     1092.63     1021.51    235.33 o 
   2  17   6     1097.25     1126.90    288.78 o 
   3  17   6      304.23      235.62    180.07 o 
   4  17   6     1051.84      722.68    328.43 o 
  -8  18   6       62.47      341.90    428.13 o 
  -7  18   6     1966.66     2407.85    516.08 o 
  -6  18   6      229.21      261.93    140.93 o 
  -5  18   6     4982.23     4993.16    352.62 o 
  -4  18   6       73.55      225.46    135.80 o 
  -3  18   6     8016.77     7873.00    963.98 o 
  -2  18   6       24.42      118.35    165.06 o 
  -1  18   6     3333.35     3393.25    354.89 o 
   0  18   6     1223.63     1392.69    269.47 o 
   1  18   6      550.26      495.93    184.01 o 
   2  18   6     2640.90     2402.32    348.87 o 
   3  18   6       12.91     -141.71    161.96 o 
  -7  19   6     3950.13     4649.82    466.81 o 
  -6  19   6      214.20      292.36    153.10 o 
  -5  19   6     2254.83     3073.87    292.22 o 
  -4  19   6     1677.78     2037.15    294.59 o 
  -3  19   6      972.95     1005.36    277.66 o 
  -2  19   6     5346.18     5824.04    950.75 o 
  -1  19   6     4803.65     4166.39    541.50 o 
   0  19   6     1759.21     1754.86    310.39 o 
   1  19   6      636.51      648.73    220.90 o 
   2  19   6     4012.91     4256.50    818.99 o 
   3  19   6       29.88      191.09    184.39 o 
  -7  20   6        1.47      105.78    202.50 o 
  -6  20   6    13431.93    12768.78    665.54 o 
  -5  20   6     1261.22     1507.16    269.57 o 
  -4  20   6      957.97     1031.38    314.20 o 
  -3  20   6     2201.77     2420.16    421.06 o 
  -2  20   6    10147.05    10282.97    752.08 o 
  -1  20   6    12689.18    13386.25   1287.10 o 
   0  20   6      655.54      644.33    217.15 o 
   1  20   6     3455.22     3630.16    411.34 o 
   2  20   6      108.49     -152.26    152.26 o 
   3  20   6     8309.73     8475.66    618.14 o 
  -6  21   6     2042.25     2554.75    362.95 o 
  -5  21   6     1017.05     1175.85    251.08 o 
  -4  21   6      536.67      557.30    257.96 o 
  -3  21   6    10385.18    10366.93    777.90 o 
  -2  21   6     8493.75     8026.47    687.37 o 
  -1  21   6     1844.06     1721.77    334.47 o 
   0  21   6     7910.64     8139.09    587.15 o 
   1  21   6      306.28      137.52    185.44 o 
   2  21   6     4548.62     4790.56    477.18 o 
  -6  22   6     4575.06     4506.40    638.46 o 
  -5  22   6     4040.86     4556.99    434.08 o 
  -4  22   6      123.01      291.19    399.43 o 
  -3  22   6       37.23      125.46    279.79 o 
  -2  22   6     9353.63     8557.92    739.07 o 
  -1  22   6     8359.36     8562.24    793.24 o 
   0  22   6     2094.48     1767.51    331.66 o 
   1  22   6      407.84      237.53    207.67 o 
   2  22   6     1653.06     1589.42    324.36 o 
  -5  23   6       32.18       48.03    254.46 o 
  -4  23   6       29.72      -48.93    222.68 o 
  -3  23   6      599.28      215.14    526.68 o 
  -2  23   6      228.76      449.12    268.61 o 
  -1  23   6      168.01      216.23    247.67 o 
   0  23   6      615.02      734.70    239.51 o 
   1  23   6       13.54     -166.76    166.76 o 
  -5  24   6       70.11       12.54    340.59 o 
  -4  24   6       95.97      236.93    296.95 o 
  -3  24   6      387.19      416.77    266.07 o 
  -2  24   6     2957.66     1081.88   1392.12 o 
  -1  24   6     4069.11     3592.80    592.74 o 
   0  24   6       69.78      -41.63    159.49 o 
  -3  25   6     2263.61      847.41   1184.67 o 
  -2  25   6     8187.46     8395.42   1144.57 o 
  -1  25   6     1847.10     1725.64    487.14 o 
 -10   1   7       31.34     -133.76    133.76 o 
  -9   1   7      279.56      259.23    194.34 o 
  -8   1   7      382.80      644.40    211.83 o 
  -7   1   7     8319.34     8599.22    419.67 o 
  -6   1   7     3987.59     4389.91    251.32 o 
  -5   1   7     9520.28     9436.08    369.97 o 
  -4   1   7      546.28      547.16    109.72 o 
  -3   1   7      154.07       37.99     66.28 o 
  -2   1   7     6502.34     6164.27    344.59 o 
  -1   1   7     4915.56     4772.67    388.81 o 
   0   1   7    12849.80    13647.20    697.67 o 
   1   1   7     3775.98     3984.32    358.61 o 
   2   1   7     1774.22     2218.38    295.52 o 
   3   1   7      172.50      -30.59    110.92 o 
   4   1   7     4864.21     6400.92    549.60 o 
   5   1   7     2657.10     3092.25    456.20 o 
  -9   2   7        8.94     -147.94    150.36 o 
  -8   2   7      317.69      434.14    191.66 o 
  -7   2   7       24.70      -24.85     81.60 o 
  -6   2   7    55461.67    53591.66   1228.91 o 
  -5   2   7    22479.93    21901.41    629.53 o 
  -4   2   7      114.89      111.94     68.65 o 
  -3   2   7     1289.49     1105.81    153.58 o 
  -2   2   7    19944.02    19209.83    612.63 o 
  -1   2   7    63357.18    64695.82   2171.12 o 
   0   2   7      333.47      329.45    110.01 o 
   1   2   7     2402.71     2515.03    277.12 o 
   2   2   7      949.66      723.11    207.19 o 
   3   2   7    14998.89    15254.26    642.63 o 
   4   2   7     4477.87     5768.73    507.66 o 
   5   2   7     1316.30     1159.51    505.32 o 
 -10   3   7     1914.55     3006.75    673.58 o 
  -9   3   7     2879.03     2765.62    411.73 o 
  -8   3   7       32.86      -47.64    145.83 o 
  -7   3   7    14565.41    14552.68    440.30 o 
  -6   3   7     6098.27     5963.45    268.86 o 
  -5   3   7    25758.42    25106.54    693.02 o 
  -4   3   7     5137.39     5012.12    262.57 o 
  -3   3   7      101.22       72.59     75.43 o 
  -2   3   7    28354.64    27638.95    781.44 o 
  -1   3   7    11147.96    10965.10    614.56 o 
   0   3   7    22955.10    23329.92    807.20 o 
   1   3   7     3600.74     3763.04    334.08 o 
   2   3   7     6422.35     6411.56    336.01 o 
   3   3   7     1929.95     1993.24    224.70 o 
   4   3   7     9558.09     9705.41   1447.29 o 
   5   3   7     3187.19     3356.20    484.48 o 
 -10   4   7     5459.82     6805.03    858.62 o 
  -9   4   7     4206.62     4519.02    508.59 o 
  -8   4   7      269.80      164.46    188.61 o 
  -7   4   7    10755.44    10878.92    376.84 o 
  -6   4   7    15111.67    14635.23    442.00 o 
  -5   4   7     1728.57     1333.63    152.39 o 
  -4   4   7     3895.65     4023.49    237.78 o 
  -3   4   7    14641.31    14305.75    488.65 o 
  -2   4   7      325.23      278.08    132.14 o 
  -1   4   7     7364.13     7490.13    519.87 o 
   0   4   7     8950.61     9596.33    452.66 o 
   1   4   7     6631.84     6461.71    328.70 o 
   2   4   7     7514.39     8009.25    381.23 o 
   3   4   7     3999.30     4408.85    268.56 o 
   4   4   7      143.95      118.45    349.63 o 
   5   4   7      922.10     1327.94    362.05 o 
 -10   5   7     5614.29     6412.93    867.80 o 
  -9   5   7       36.37      506.95    472.95 o 
  -8   5   7     4481.19     4999.91    446.82 o 
  -7   5   7      785.48      676.19    141.57 o 
  -6   5   7      174.31      135.03     84.55 o 
  -5   5   7    11209.77    10466.60    476.57 o 
  -4   5   7     1131.06     1379.94    162.39 o 
  -3   5   7     5884.78     5771.00    267.57 o 
  -2   5   7     4351.51     3829.04    233.83 o 
  -1   5   7     1888.80     1974.56    181.33 o 
   0   5   7     1149.33     1274.87    163.73 o 
   1   5   7      387.60      402.48    106.69 o 
   2   5   7     1530.93     1332.31    187.24 o 
   3   5   7     3130.41     3334.54    380.68 o 
   4   5   7      431.65      545.94    327.62 o 
   5   5   7     1347.76     1205.62    353.42 o 
 -10   6   7      922.54      307.41   1039.86 o 
  -9   6   7     1002.01     1108.70    292.22 o 
  -8   6   7     3645.05     4611.95    503.22 o 
  -7   6   7     8346.06     8378.93    367.50 o 
  -6   6   7     3655.61     3744.53    215.27 o 
  -5   6   7    21623.13    21230.14    565.16 o 
  -4   6   7      353.70      408.83    100.44 o 
  -3   6   7      353.92      442.64    106.79 o 
  -2   6   7    16585.27    16314.48    501.20 o 
  -1   6   7    16960.71    17123.02    667.38 o 
   0   6   7    13696.53    13265.10    494.23 o 
   1   6   7     1021.27     1121.33    160.69 o 
   2   6   7     2507.89     2646.70    230.52 o 
   3   6   7     3409.95     3609.32    305.39 o 
   4   6   7     4444.89     3979.65    666.77 o 
   5   6   7       78.06     -103.21    239.60 o 
  -9   7   7     7115.67     8387.90    614.42 o 
  -8   7   7       92.17      208.48    215.97 o 
  -7   7   7    15154.37    14891.06    515.81 o 
  -6   7   7     2553.46     2664.79    211.53 o 
  -5   7   7     3011.54     2865.96    194.74 o 
  -4   7   7     8793.69     8916.90    336.99 o 
  -3   7   7    20587.65    19735.20    744.37 o 
  -2   7   7    10889.37    10801.66    393.84 o 
  -1   7   7     1038.68     1100.51    153.88 o 
   0   7   7    13636.59    13997.00    518.45 o 
   1   7   7        7.40       50.64     90.59 o 
   2   7   7     9121.59     9931.90    509.47 o 
   3   7   7     1445.94     1565.92    241.60 o 
   4   7   7     3585.36     4110.17    693.50 o 
  -9   8   7     1532.22     2402.00    551.32 o 
  -8   8   7    22441.14    23693.33   1050.30 o 
  -7   8   7     4597.90     4643.85    322.89 o 
  -6   8   7     2688.14     2628.59    222.43 o 
  -5   8   7     1098.43     1136.31    160.40 o 
  -4   8   7    34631.87    34173.70    802.03 o 
  -3   8   7    30909.00    29888.74    736.36 o 
  -2   8   7      198.31      233.34     86.68 o 
  -1   8   7    16417.42    17056.18    592.74 o 
   0   8   7     2005.35     1788.43    197.70 o 
   1   8   7    16501.80    16628.77    685.23 o 
   2   8   7     1462.14     1590.83    232.38 o 
   3   8   7     5163.71     4931.84    366.76 o 
   4   8   7     3260.35     3042.40    624.83 o 
  -9   9   7     7628.76     7387.00    588.17 o 
  -8   9   7      428.17     1012.28    265.15 o 
  -7   9   7     3230.43     2990.99    282.97 o 
  -6   9   7     1445.05     1751.32    197.74 o 
  -5   9   7     7956.18     7513.72    350.45 o 
  -4   9   7      852.14      926.96    181.09 o 
  -3   9   7     7839.83     7627.59    354.56 o 
  -2   9   7    24877.48    24743.62    749.24 o 
  -1   9   7     1693.25     1820.20    230.42 o 
   0   9   7     4158.07     4141.29    310.54 o 
   1   9   7     3712.89     4059.29    314.37 o 
   2   9   7    14411.63    15036.27    668.84 o 
   3   9   7     6454.46     7131.54    667.20 o 
   4   9   7      549.54      570.58    378.99 o 
  -9  10   7     2811.46     3499.16    474.24 o 
  -8  10   7      455.53      751.15    244.68 o 
  -7  10   7     4382.27     4642.96    336.75 o 
  -6  10   7      138.35      188.40    104.31 o 
  -5  10   7     2749.83     2832.18    225.45 o 
  -4  10   7     3639.55     3300.78    237.65 o 
  -3  10   7     2856.07     2554.93    224.24 o 
  -2  10   7     1541.55     1470.31    197.50 o 
  -1  10   7        8.52      -65.54     81.33 o 
   0  10   7      592.64      669.49    152.43 o 
   1  10   7       18.63       58.56    102.09 o 
   2  10   7      418.15      332.78    150.88 o 
   3  10   7      255.20      305.96    152.66 o 
   4  10   7        4.25      -45.60    301.67 o 
  -9  11   7     4100.58     4606.09    495.83 o 
  -8  11   7      294.74      231.59    223.31 o 
  -7  11   7     1808.30     2342.89    317.72 o 
  -6  11   7     1319.91     1190.58    170.79 o 
  -5  11   7     1447.08     1388.67    183.49 o 
  -4  11   7    12959.98    12980.05    479.58 o 
  -3  11   7     2733.50     2771.86    246.99 o 
  -2  11   7       49.83      121.46    109.83 o 
  -1  11   7      155.40      205.42    114.03 o 
   0  11   7    10425.69    10653.08    541.97 o 
   1  11   7        7.31       65.52    116.66 o 
   2  11   7     3068.85     2950.22    301.23 o 
   3  11   7      449.43      587.26    176.79 o 
   4  11   7       14.47      -92.26    278.34 o 
  -9  12   7       16.61     -210.25    210.25 o 
  -8  12   7    20537.75    21694.54   1096.47 o 
  -7  12   7      283.41      289.31    166.11 o 
  -6  12   7      263.75      165.08    106.41 o 
  -5  12   7     1732.55     1506.72    196.01 o 
  -4  12   7    26798.02    24292.09    945.64 o 
  -3  12   7    25501.20    23701.03   1003.56 o 
  -2  12   7      346.25      348.37    140.57 o 
  -1  12   7      184.26      167.84    117.95 o 
   0  12   7     2563.09     2468.51    333.00 o 
   1  12   7    25813.75    24966.55    954.63 o 
   2  12   7     3285.82     3098.92    312.90 o 
   3  12   7      345.36      405.43    168.82 o 
   4  12   7      879.35     1108.14    484.61 o 
  -9  13   7    15137.82    15235.71    878.00 o 
  -8  13   7      171.21      510.64    286.86 o 
  -7  13   7     5231.83     5407.53    497.54 o 
  -6  13   7      358.74      366.84    122.36 o 
  -5  13   7     7457.93     7387.10    366.77 o 
  -4  13   7    24995.59    22789.98    698.58 o 
  -3  13   7    14335.87    14144.92    633.34 o 
  -2  13   7     4019.82     4346.06    488.22 o 
  -1  13   7      379.97      370.66    153.25 o 
   0  13   7    12725.14    12605.98    625.60 o 
   1  13   7       11.43       46.63    121.16 o 
   2  13   7    16427.24    16618.67    755.05 o 
   3  13   7     3995.95     4118.76    372.97 o 
   4  13   7      274.91      371.65    380.30 o 
  -8  14   7    10888.40    10360.36   1097.65 o 
  -7  14   7      880.87      751.11    189.13 o 
  -6  14   7      293.80      251.08    185.29 o 
  -5  14   7     6367.69     5666.83    328.93 o 
  -4  14   7    10384.04    10518.71    676.68 o 
  -3  14   7     7663.52     8066.48    539.18 o 
  -2  14   7     1223.61     1176.05    228.34 o 
  -1  14   7     2279.79     2390.17    301.11 o 
   0  14   7       23.33      -15.75    115.28 o 
   1  14   7    18994.02    18237.94    808.95 o 
   2  14   7       52.06      132.98    144.85 o 
   3  14   7      883.38      894.11    231.15 o 
  -8  15   7      831.49     1406.15    324.14 o 
  -7  15   7      604.29      829.56    203.74 o 
  -6  15   7      544.89      458.28    145.64 o 
  -5  15   7      110.33      238.87    124.89 o 
  -4  15   7     3127.56     3061.26    313.10 o 
  -3  15   7     1078.00      629.05    217.11 o 
  -2  15   7      315.00      420.87    156.47 o 
  -1  15   7       20.06       74.17    110.57 o 
   0  15   7     4769.29     5154.41    405.71 o 
   1  15   7      110.06      224.96    156.38 o 
   2  15   7      156.96       92.94    142.93 o 
   3  15   7      235.97      239.43    238.24 o 
  -8  16   7     2552.43     3657.70    447.43 o 
  -7  16   7     4992.82     4534.47    377.55 o 
  -6  16   7      118.23      262.26    129.62 o 
  -5  16   7     2872.24     2928.93    294.04 o 
  -4  16   7     4499.68     4991.27    490.86 o 
  -3  16   7    13453.54    12966.35    782.16 o 
  -2  16   7     1123.29     1222.83    275.27 o 
  -1  16   7      318.88      402.93    173.33 o 
   0  16   7     2278.47     2218.78    361.92 o 
   1  16   7     3472.02     3564.87    362.25 o 
   2  16   7     2007.79     2286.39    454.34 o 
   3  16   7      358.63      328.10    188.05 o 
  -8  17   7      579.17     1075.26    330.27 o 
  -7  17   7     4895.73     5102.32    671.85 o 
  -6  17   7      360.47      561.32    187.49 o 
  -5  17   7     3952.54     3968.20    346.50 o 
  -4  17   7     5318.34     5204.87    397.69 o 
  -3  17   7     3580.69     3302.36    659.30 o 
  -2  17   7     9923.99     9789.29    963.72 o 
  -1  17   7      211.09      380.08    169.26 o 
   0  17   7     2999.84     3074.57    345.19 o 
   1  17   7       78.66       45.31    148.81 o 
   2  17   7     9708.18    10108.49    761.77 o 
   3  17   7     1958.10     2136.66    349.52 o 
  -7  18   7        6.63        9.36    176.88 o 
  -6  18   7     7014.28     6785.66    460.31 o 
  -5  18   7     4476.82     4410.08    378.41 o 
  -4  18   7     3899.31     4120.83    365.36 o 
  -3  18   7     6325.63     5958.52    539.64 o 
  -2  18   7     4934.08     4416.55    892.96 o 
  -1  18   7     8891.06     9010.63    587.92 o 
   0  18   7      130.29      130.71    226.76 o 
   1  18   7     8843.88     7937.54    567.23 o 
   2  18   7      306.48      357.96    210.17 o 
  -7  19   7     7182.35     8524.87    644.36 o 
  -6  19   7      659.79      696.41    214.07 o 
  -5  19   7     1393.43     1383.49    262.44 o 
  -4  19   7     4492.45     5396.42    533.42 o 
  -3  19   7     2428.97     2689.60    411.70 o 
  -2  19   7     1328.47     1367.34    328.89 o 
  -1  19   7      933.42     1027.29    260.03 o 
   0  19   7    10012.59     9952.45    636.64 o 
   1  19   7     1473.89     1354.27    290.08 o 
   2  19   7     2120.21     2612.57    396.47 o 
  -6  20   7     1611.32     1600.14    297.43 o 
  -5  20   7     5714.15     6096.04    466.02 o 
  -4  20   7      848.21      792.31    302.72 o 
  -3  20   7      172.95      340.52    211.67 o 
  -2  20   7     5313.66     5371.40    561.72 o 
  -1  20   7     1953.28     1952.31    340.78 o 
   0  20   7     2218.12     2579.31    361.71 o 
   1  20   7      522.97      441.96    204.43 o 
  -6  21   7      798.78      936.68    269.30 o 
  -5  21   7     1530.30     1770.51    310.02 o 
  -4  21   7      754.56     1182.42    325.82 o 
  -3  21   7      128.70      220.56    224.23 o 
  -2  21   7     4260.70     3483.19    771.74 o 
  -1  21   7       20.17       38.15    176.36 o 
   0  21   7       38.51      346.33    207.65 o 
   1  21   7       16.49       73.26    173.66 o 
  -5  22   7     1376.44     1134.02    392.75 o 
  -4  22   7       96.66      -93.53    205.15 o 
  -3  22   7     1885.14     1210.71    784.19 o 
  -2  22   7     2589.57     2334.04    527.20 o 
  -1  22   7    11181.95    12553.73    989.31 o 
   0  22   7       82.24     -149.49    149.49 o 
  -4  23   7      623.00      212.24    215.67 o 
  -3  23   7     1045.93       24.98    467.18 o 
  -2  23   7     8795.53     8670.75    770.53 o 
  -1  23   7     1431.21      522.66    569.53 o 
  -3  24   7     1270.71      485.55    857.31 o 
  -2  24   7     3728.24     3335.71    578.61 o 
 -10   0   8    26415.32    28426.80   1811.07 o 
  -9   0   8      172.85       52.68    259.74 o 
  -8   0   8      637.21      599.41    283.85 o 
  -7   0   8       80.61       19.26    123.30 o 
  -6   0   8    46744.95    47406.39   1636.91 o 
  -5   0   8    45352.16    46750.57   2108.55 o 
  -4   0   8      119.86      189.21    135.57 o 
  -3   0   8      244.21      391.32    174.12 o 
  -2   0   8     3317.12     3303.78    391.23 o 
  -1   0   8    55607.61    56221.42   2814.37 o 
   0   0   8     1089.99      974.21    339.15 o 
   1   0   8     4668.60     5714.45    663.89 o 
   2   0   8     1474.63     1759.70    433.77 o 
   3   0   8     4855.64     5593.77    488.38 o 
   4   0   8     2405.07     2808.08    623.00 o 
 -10   1   8       27.41      109.55    311.11 o 
  -9   1   8     3500.18     3831.41    444.14 o 
  -8   1   8      454.12      896.50    238.35 o 
  -7   1   8     2033.38     2086.37    197.51 o 
  -6   1   8    11769.38    11809.78    525.99 o 
  -5   1   8    27828.20    27326.85    771.97 o 
  -4   1   8     6125.05     6196.20    321.55 o 
  -3   1   8     1550.93     1738.28    203.51 o 
  -2   1   8     8490.52     8717.48    423.38 o 
  -1   1   8     3881.32     3578.47    537.16 o 
   0   1   8    27112.46    30947.61   1274.71 o 
   1   1   8     6088.85     6393.72    492.23 o 
   2   1   8      148.20      250.56    237.46 o 
   3   1   8     1075.52     1180.17    224.53 o 
   4   1   8     5571.53     6100.52    876.71 o 
 -10   2   8     3076.02     3215.90    685.12 o 
  -9   2   8      992.55     1012.26    348.19 o 
  -8   2   8       50.78     -145.70    145.70 o 
  -7   2   8     1570.14     1896.90    205.02 o 
  -6   2   8     4312.39     4399.57    270.53 o 
  -5   2   8     1739.22     1532.02    190.27 o 
  -4   2   8      569.90      711.25    137.41 o 
  -3   2   8       76.00       57.33     88.43 o 
  -2   2   8      770.82      804.09    167.40 o 
  -1   2   8     5836.82     5686.31    451.51 o 
   0   2   8      166.39      315.37    160.19 o 
   1   2   8       69.64      -31.40    177.96 o 
   2   2   8     1315.65     1462.98    196.19 o 
   3   2   8      539.69      500.40    177.08 o 
   4   2   8      192.05     -239.12    457.88 o 
  -9   3   8      517.34      476.59    260.65 o 
  -8   3   8      574.39      497.65    318.05 o 
  -7   3   8     1651.33     1615.35    193.72 o 
  -6   3   8       84.60      177.89    113.13 o 
  -5   3   8      339.07      285.05    114.12 o 
  -4   3   8     7027.99     6518.60    441.10 o 
  -3   3   8        2.91       86.02     91.22 o 
  -2   3   8      309.94      199.73    119.13 o 
  -1   3   8      540.73      356.62    170.01 o 
   0   3   8     5503.06     5881.26    463.89 o 
   1   3   8     2943.40     3066.37    287.37 o 
   2   3   8        8.89       -3.47     96.82 o 
   3   3   8      179.15      209.77    139.32 o 
   4   3   8      833.66      600.64    390.65 o 
  -9   4   8     1763.89     1405.32    330.19 o 
  -8   4   8     1489.10     1470.44    371.39 o 
  -7   4   8      247.87      257.50    108.19 o 
  -6   4   8    12388.20    12229.56    417.58 o 
  -5   4   8    15333.65    14922.62    524.22 o 
  -4   4   8      100.50      211.74    104.88 o 
  -3   4   8     2941.00     3384.45    286.68 o 
  -2   4   8     4090.25     4129.79    299.14 o 
  -1   4   8    13755.38    13888.40   1043.14 o 
   0   4   8     3439.42     3467.74    302.98 o 
   1   4   8     5458.39     5812.78    388.61 o 
   2   4   8      823.39      820.41    165.49 o 
   3   4   8     2398.17     2740.97    256.92 o 
   4   4   8     2618.60     2573.88    459.08 o 
  -9   5   8     9580.58    11175.98   1044.71 o 
  -8   5   8       92.79      458.47    203.00 o 
  -7   5   8     5086.46     4637.30    261.26 o 
  -6   5   8     7100.18     7070.55    310.76 o 
  -5   5   8    12063.90    12308.41    422.87 o 
  -4   5   8    12137.17    12096.42    422.80 o 
  -3   5   8     2081.52     2064.32    200.26 o 
  -2   5   8    16909.04    17258.04    615.69 o 
  -1   5   8      753.08      697.31    175.01 o 
   0   5   8    13814.80    13628.38    618.69 o 
   1   5   8     1430.44     1118.82    266.27 o 
   2   5   8     5427.72     5463.51    334.08 o 
   3   5   8     3477.04     3713.94    296.88 o 
   4   5   8     2807.70     2354.92    607.01 o 
  -9   6   8     1750.24     2295.16    575.82 o 
  -8   6   8    11504.39    10867.38    683.60 o 
  -7   6   8     8601.89     8477.86    390.47 o 
  -6   6   8     1987.80     2109.49    191.47 o 
  -5   6   8      939.74     1149.71    149.70 o 
  -4   6   8    19163.66    18413.27    548.52 o 
  -3   6   8    14547.73    13497.27    521.93 o 
  -2   6   8     3719.08     3524.85    272.89 o 
  -1   6   8    15757.24    16617.63    691.12 o 
   0   6   8      971.17     1061.40    207.68 o 
   1   6   8     8235.32     8298.62    474.61 o 
   2   6   8     3076.74     3241.97    285.70 o 
   3   6   8     3298.69     3319.22    324.00 o 
   4   6   8     3149.39     3385.22    666.24 o 
  -9   7   8     2556.39     1768.17   1044.19 o 
  -8   7   8      153.34      446.06    205.11 o 
  -7   7   8      189.39      165.38    116.77 o 
  -6   7   8     7455.43     7191.51    314.95 o 
  -5   7   8     3258.87     3405.50    220.04 o 
  -4   7   8     1313.61     1303.92    164.57 o 
  -3   7   8      664.48      627.40    126.20 o 
  -2   7   8    16389.84    15594.42    583.82 o 
  -1   7   8     4984.34     5106.27    362.02 o 
   0   7   8       33.76      -54.68     91.68 o 
   1   7   8     3559.40     3851.95    365.76 o 
   2   7   8     4229.61     4018.26    337.99 o 
   3   7   8     5665.56     5868.22    422.75 o 
  -9   8   8     6807.35     7355.95    903.18 o 
  -8   8   8     1251.84     1628.03    342.68 o 
  -7   8   8     5639.14     5750.04    325.26 o 
  -6   8   8     2422.37     2298.18    221.43 o 
  -5   8   8     4137.27     4393.65    248.88 o 
  -4   8   8     3710.83     3742.63    243.53 o 
  -3   8   8       11.63        0.34     86.26 o 
  -2   8   8     4801.01     5480.60    332.31 o 
  -1   8   8      420.48      460.38    182.33 o 
   0   8   8     3133.69     3180.24    301.10 o 
   1   8   8      631.53      859.17    234.31 o 
   2   8   8      139.17      204.44    149.10 o 
   3   8   8       52.26      182.45    159.65 o 
  -9   9   8     1954.28     1175.54   1364.99 o 
  -8   9   8     2914.77     3990.35    452.30 o 
  -7   9   8    11565.59    11420.33    468.92 o 
  -6   9   8       30.71      111.17     99.80 o 
  -5   9   8       54.53       -8.17     89.93 o 
  -4   9   8    14331.34    14222.25    613.04 o 
  -3   9   8     4497.57     4615.00    278.27 o 
  -2   9   8     6417.63     7034.00    377.92 o 
  -1   9   8       63.73       53.38    104.74 o 
   0   9   8     4924.56     4534.76    420.55 o 
   1   9   8     1405.07     1507.68    292.52 o 
   2   9   8     5805.03     5943.68    424.22 o 
   3   9   8     1181.20     1291.25    242.97 o 
  -9  10   8        2.70      -69.55    208.37 o 
  -8  10   8    24615.67    24916.25   1491.71 o 
  -7  10   8     4816.61     4796.78    343.76 o 
  -6  10   8      205.69      248.97    122.75 o 
  -5  10   8      904.35      983.57    167.76 o 
  -4  10   8    12417.08    11563.69    511.50 o 
  -3  10   8    35776.65    35552.69    986.08 o 
  -2  10   8      111.93      223.63    143.07 o 
  -1  10   8     3342.95     3017.53    351.95 o 
   0  10   8      376.25      224.97    145.72 o 
   1  10   8    18508.03    18251.21   1040.65 o 
   2  10   8     2154.14     2656.24    306.70 o 
   3  10   8     2623.44     2657.15    334.11 o 
  -9  11   8     7703.00     7798.37    990.46 o 
  -8  11   8     1333.18     1231.08    310.57 o 
  -7  11   8    10739.29     9813.37    444.40 o 
  -6  11   8     1803.62     1929.36    224.28 o 
  -5  11   8      252.76      327.79    124.00 o 
  -4  11   8     7093.26     6942.67    368.05 o 
  -3  11   8    12138.52    11685.14    582.41 o 
  -2  11   8    16818.38    16483.87    864.64 o 
  -1  11   8     3579.05     3918.37    399.85 o 
   0  11   8     1523.60     1534.59    291.02 o 
   1  11   8      282.78      349.03    186.15 o 
   2  11   8    13282.21    13910.52    688.13 o 
   3  11   8     4985.76     5244.10    429.40 o 
  -8  12   8     8347.88     8181.82    619.70 o 
  -7  12   8      455.54      559.91    155.49 o 
  -6  12   8      137.20       95.10    119.73 o 
  -5  12   8      210.32      262.44    122.36 o 
  -4  12   8     5772.56     5448.41    384.22 o 
  -3  12   8     5837.45     6158.17    421.26 o 
  -2  12   8        6.96      201.22    165.72 o 
  -1  12   8      652.78      775.93    223.01 o 
   0  12   8       17.89       32.75    128.37 o 
   1  12   8     4765.89     5288.22   1071.97 o 
   2  12   8      274.30      428.61    169.10 o 
   3  12   8      679.78     1086.29    252.18 o 
  -8  13   8      374.94      735.11    279.86 o 
  -7  13   8     1207.54     1157.65    207.67 o 
  -6  13   8       36.91       14.68    101.40 o 
  -5  13   8       31.62       41.79    176.21 o 
  -4  13   8       12.07      -14.92    110.28 o 
  -3  13   8        3.50       68.62    144.19 o 
  -2  13   8     1457.62     1424.76    315.17 o 
  -1  13   8       55.01      128.52    157.39 o 
   0  13   8      217.32       97.22    150.92 o 
   1  13   8        5.67     -125.83    158.67 o 
   2  13   8      289.64      222.73    174.37 o 
  -8  14   8    10530.58    10122.48    695.97 o 
  -7  14   8     1376.84     1329.38    216.11 o 
  -6  14   8      167.71      125.12    125.83 o 
  -5  14   8       27.10      152.22    125.74 o 
  -4  14   8     4547.27     4578.79    374.24 o 
  -3  14   8    13056.30    13143.08    787.04 o 
  -2  14   8       37.81     -137.74    137.74 o 
  -1  14   8     1156.65     1081.55    269.16 o 
   0  14   8        8.57       20.42    154.31 o 
   1  14   8     4984.78     5265.33    499.46 o 
   2  14   8     1218.97     1111.64    257.11 o 
  -8  15   8      505.78      757.58    303.49 o 
  -7  15   8     7746.70     8534.34    512.38 o 
  -6  15   8     1920.29     1836.39    286.40 o 
  -5  15   8      678.19      514.55    173.46 o 
  -4  15   8    10222.48    10618.12    572.10 o 
  -3  15   8     5939.42     6037.27    527.70 o 
  -2  15   8    13853.54    13329.34    815.46 o 
  -1  15   8       68.45      -59.15    138.25 o 
   0  15   8     1882.06     2069.51    358.49 o 
   1  15   8     1135.15     1198.89    300.09 o 
   2  15   8     8371.46     9127.90    836.53 o 
  -7  16   8      151.29      254.15    201.48 o 
  -6  16   8     7381.46     7122.66    461.51 o 
  -5  16   8     5982.95     5744.15    420.26 o 
  -4  16   8      125.25      245.02    163.19 o 
  -3  16   8    10709.91    10902.42    881.69 o 
  -2  16   8     2966.75     2916.18    416.03 o 
  -1  16   8     4180.76     4267.37    462.56 o 
   0  16   8     3095.81     3465.88    452.49 o 
   1  16   8     8058.46     8361.82    663.96 o 
   2  16   8      769.73      857.93    246.82 o 
  -7  17   8     6024.72     7093.01    584.94 o 
  -6  17   8      379.90      395.81    184.78 o 
  -5  17   8      468.82      389.01    187.11 o 
  -4  17   8     9014.16     9807.06    700.94 o 
  -3  17   8      249.45      258.67    191.14 o 
  -2  17   8       53.85     -120.24    146.43 o 
  -1  17   8     1167.13     1389.67    316.16 o 
   0  17   8    10226.03    10809.91    764.38 o 
   1  17   8     2982.79     3507.41    443.01 o 
  -7  18   8     5588.53     6088.60   1025.84 o 
  -6  18   8     1680.63     2051.85    317.56 o 
  -5  18   8     3945.72     3881.23    378.90 o 
  -4  18   8     4616.81     4230.30    480.72 o 
  -3  18   8     1656.40     2343.31    415.29 o 
  -2  18   8     4790.36     4941.47    525.32 o 
  -1  18   8       58.39      178.65    205.78 o 
   0  18   8      831.40      904.24    282.70 o 
   1  18   8      101.32      109.79    176.86 o 
  -6  19   8     3143.73     3305.11    381.74 o 
  -5  19   8     2415.06     1935.09    430.94 o 
  -4  19   8       39.11      -64.04    181.33 o 
  -3  19   8      330.44      334.70    221.31 o 
  -2  19   8     8281.72     8096.45    680.70 o 
  -1  19   8      308.52      235.75    205.91 o 
   0  19   8      393.94      158.50    218.19 o 
  -5  20   8     2448.08     2466.83    351.51 o 
  -4  20   8     1185.48      565.14    277.03 o 
  -3  20   8     5076.40     5091.45    777.37 o 
  -2  20   8      194.45      316.37    239.80 o 
  -1  20   8     7950.57     8771.79   1065.94 o 
   0  20   8       95.25       29.15    161.01 o 
  -5  21   8     4356.42     4199.81    756.14 o 
  -4  21   8     4951.11     4866.31    773.18 o 
  -3  21   8       14.88     -143.16    169.51 o 
  -2  21   8     4439.64     4796.15    782.09 o 
  -1  21   8     1053.73      663.09    598.23 o 
  -3  22   8     1265.60      310.90    764.92 o 
  -2  22   8     1202.99     1482.16    400.89 o 
  -9   1   9     4181.58     4487.00    476.10 o 
  -8   1   9      431.85      533.83    223.44 o 
  -7   1   9       80.77      191.77    102.88 o 
  -6   1   9     2348.22     2268.75    227.25 o 
  -5   1   9     6919.64     7809.14    389.36 o 
  -4   1   9    10943.69    11369.38    481.43 o 
  -3   1   9     1507.11     1743.55    230.35 o 
  -2   1   9      270.17      218.79    159.48 o 
  -1   1   9      674.66      472.07    276.90 o 
   0   1   9    11865.90    12685.90    754.58 o 
   1   1   9     3647.52     3560.53    408.32 o 
   2   1   9       20.63      -88.77    142.10 o 
   3   1   9      271.71      626.97    174.97 o 
  -9   2   9     1758.68     1706.89    347.02 o 
  -8   2   9      505.98      598.99    255.27 o 
  -7   2   9      145.28       12.75    118.27 o 
  -6   2   9    11985.53    11718.80    478.19 o 
  -5   2   9    27768.42    28298.24    832.92 o 
  -4   2   9      795.46      713.87    218.85 o 
  -3   2   9     2969.22     3197.43    280.86 o 
  -2   2   9        0.60      -49.33    121.25 o 
  -1   2   9    17163.97    16815.32    880.67 o 
   0   2   9     1871.81     2447.66    352.40 o 
   1   2   9     7404.05     8075.14    845.52 o 
   2   2   9     4462.56     5043.89    417.89 o 
   3   2   9      448.86      115.21    182.43 o 
  -9   3   9    12595.19    13480.37    819.06 o 
  -8   3   9       33.38       40.09    172.01 o 
  -7   3   9     1060.02      986.82    154.41 o 
  -6   3   9     9528.63     9970.27    506.48 o 
  -5   3   9     9444.48     8935.90    415.65 o 
  -4   3   9    11802.55    11532.28    489.19 o 
  -3   3   9       10.40      122.94    177.08 o 
  -2   3   9     4654.30     4397.48    417.04 o 
  -1   3   9      339.56      358.52    188.14 o 
   0   3   9    22299.94    24104.59   1580.17 o 
   1   3   9     2813.70     2910.38    321.68 o 
   2   3   9      463.47      706.78    192.83 o 
   3   3   9     2400.12     2236.37    319.61 o 
  -9   4   9      512.86      477.65    396.81 o 
  -8   4   9     4382.54     4686.01    473.21 o 
  -7   4   9     2575.19     2544.67    217.69 o 
  -6   4   9       46.72      -60.05     90.47 o 
  -5   4   9     8039.84     8185.81    370.95 o 
  -4   4   9     5496.08     4980.41    369.09 o 
  -3   4   9     1695.67     1832.15    233.69 o 
  -2   4   9      310.44      161.45    231.95 o 
  -1   4   9     8663.89     8944.64    505.45 o 
   0   4   9      203.87      314.02    150.71 o 
   1   4   9     1017.92     1169.29    236.75 o 
   2   4   9      859.77     1237.48    235.16 o 
   3   4   9      768.35      362.67    203.42 o 
  -9   5   9      215.98       33.70    185.99 o 
  -8   5   9     4021.02     3995.59    464.30 o 
  -7   5   9       13.56      -30.59     87.36 o 
  -6   5   9    10551.49    10184.16    401.35 o 
  -5   5   9      628.61      738.94    141.98 o 
  -4   5   9     6702.64     6760.65    332.33 o 
  -3   5   9     4257.79     4567.38    285.94 o 
  -2   5   9     6464.52     5967.75    406.85 o 
  -1   5   9     3729.61     3866.54    337.53 o 
   0   5   9      241.53       84.99    126.45 o 
   1   5   9     1968.07     1780.37    280.89 o 
   2   5   9      752.39      340.26    228.37 o 
   3   5   9     1485.32     1574.29    406.90 o 
  -9   6   9     4483.77     6123.32    823.24 o 
  -8   6   9      146.86      546.44    241.70 o 
  -7   6   9      124.52      229.24    108.13 o 
  -6   6   9     7123.01     7660.05    355.72 o 
  -5   6   9     2855.81     2730.95    227.40 o 
  -4   6   9      671.16      539.59    132.60 o 
  -3   6   9     8278.07     8270.04    386.33 o 
  -2   6   9     2222.12     2630.23    289.86 o 
  -1   6   9      318.19      428.20    153.80 o 
   0   6   9      376.85      290.69    148.00 o 
   1   6   9     3025.73     2899.50    324.82 o 
   2   6   9     2092.75     2352.00    308.21 o 
  -9   7   9     4775.90     5217.78    821.93 o 
  -8   7   9     5198.10     5494.32    508.78 o 
  -7   7   9     6518.58     6297.02    359.19 o 
  -6   7   9      752.89      789.53    149.60 o 
  -5   7   9     2929.98     3421.76    243.19 o 
  -4   7   9    19075.81    19370.64    605.41 o 
  -3   7   9       64.48      126.26    114.68 o 
  -2   7   9    11299.06    11702.40    589.26 o 
  -1   7   9      181.17       53.75    127.15 o 
   0   7   9     5784.94     5645.09    410.72 o 
   1   7   9     2794.12     2808.91    310.05 o 
   2   7   9     4159.10     4532.11    467.57 o 
  -9   8   9      133.51      314.83    238.24 o 
  -8   8   9    12441.64    12431.42   1112.85 o 
  -7   8   9     7356.10     7313.06    386.91 o 
  -6   8   9      878.79      940.18    175.98 o 
  -5   8   9     2452.18     2516.87    222.84 o 
  -4   8   9     4702.43     4531.31    285.12 o 
  -3   8   9    21286.99    21273.29   1000.32 o 
  -2   8   9      828.97     1039.14    217.37 o 
  -1   8   9     5380.64     5361.50    399.19 o 
   0   8   9     1341.80     1257.72    239.26 o 
   1   8   9     6142.72     7300.82    570.38 o 
   2   8   9     2108.48     2267.81    381.13 o 
  -8   9   9      117.37      314.45    233.42 o 
  -7   9   9     3511.65     3724.14    294.28 o 
  -6   9   9     5602.68     5301.43    331.07 o 
  -5   9   9      150.40      170.07    116.31 o 
  -4   9   9     1144.57     1404.88    189.59 o 
  -3   9   9     3910.28     3718.18    276.85 o 
  -2   9   9    13715.20    13998.54    667.33 o 
  -1   9   9     5982.31     6644.77    450.61 o 
   0   9   9      157.83      137.41    161.58 o 
   1   9   9      469.59      416.55    203.54 o 
   2   9   9     6106.97     6782.35    576.73 o 
  -8  10   9     1236.32      597.87    568.35 o 
  -7  10   9      464.64      569.49    162.41 o 
  -6  10   9     1152.44     1084.49    190.75 o 
  -5  10   9       87.86      155.32    163.89 o 
  -4  10   9     3447.03     3759.10    309.88 o 
  -3  10   9      857.96      752.66    226.50 o 
  -2  10   9      946.98      984.26    257.34 o 
  -1  10   9       70.51       14.24    146.37 o 
   0  10   9       54.10      -41.32    139.92 o 
   1  10   9      383.32      572.72    222.64 o 
   2  10   9        1.11      -72.44    180.69 o 
  -8  11   9      944.83      130.68    391.70 o 
  -7  11   9     5596.34     5879.97    362.73 o 
  -6  11   9      815.56      864.51    178.45 o 
  -5  11   9      331.08      386.96    169.59 o 
  -4  11   9       76.79       28.62    128.90 o 
  -3  11   9      198.90      164.77    171.16 o 
  -2  11   9     6568.66     7096.60    570.15 o 
  -1  11   9       14.73      -77.37    135.60 o 
   0  11   9      165.26      261.89    177.53 o 
   1  11   9      856.83     1069.96    284.38 o 
   2  11   9     1065.43     1155.41    304.36 o 
  -8  12   9    11987.80    12012.59   1154.79 o 
  -7  12   9     8658.54     9591.98    467.01 o 
  -6  12   9     1810.96     1640.18    232.06 o 
  -5  12   9      584.15      689.39    191.92 o 
  -4  12   9      231.97      222.25    239.14 o 
  -3  12   9    18380.44    19154.42   1004.11 o 
  -2  12   9      318.40      355.63    216.78 o 
  -1  12   9     4687.78     5257.22    495.83 o 
   0  12   9     2536.91     2547.01    381.01 o 
   1  12   9     2076.47     2433.17    407.20 o 
  -8  13   9     1397.41      329.08    686.16 o 
  -7  13   9    17247.91    16788.52    784.32 o 
  -6  13   9     5197.06     4928.72    457.01 o 
  -5  13   9      546.34      642.50    191.75 o 
  -4  13   9     3462.07     3376.19    352.43 o 
  -3  13   9     5924.20     6094.36    540.22 o 
  -2  13   9    23079.22    23068.14   1153.03 o 
  -1  13   9     1679.37     1939.74    355.35 o 
   0  13   9     1151.26     1113.71    288.60 o 
   1  13   9      952.35     1264.69    311.19 o 
  -7  14   9     1847.79     2617.17    413.81 o 
  -6  14   9     2353.77     2621.24    321.50 o 
  -5  14   9     1624.34     1716.62    271.52 o 
  -4  14   9       14.46      -76.23    127.04 o 
  -3  14   9     8654.46     8649.93    735.44 o 
  -2  14   9     1229.20     1070.80    298.52 o 
  -1  14   9     1662.45     1633.27    349.20 o 
   0  14   9     1878.41     1796.05    343.95 o 
   1  14   9     1930.86     1888.92    586.04 o 
  -7  15   9     1098.08      614.25    533.22 o 
  -6  15   9      530.63      623.06    201.49 o 
  -5  15   9       46.09     -133.23    133.23 o 
  -4  15   9     3351.75     3837.64    505.71 o 
  -3  15   9      192.53      343.41    209.40 o 
  -2  15   9      160.46      400.63    210.25 o 
  -1  15   9      267.95      431.46    380.04 o 
   0  15   9     1850.75     1252.32    844.34 o 
   1  15   9     1581.07     1850.65    548.83 o 
  -7  16   9     3444.04     3597.09    468.94 o 
  -6  16   9      249.22      308.22    181.44 o 
  -5  16   9       28.36       55.01    150.76 o 
  -4  16   9     1843.54     1896.16    362.64 o 
  -3  16   9     1868.88     1970.65    372.75 o 
  -2  16   9      388.25      368.12    226.30 o 
  -1  16   9      369.43      476.43    208.08 o 
   0  16   9       63.08      118.45    272.45 o 
  -6  17   9     5129.07     4640.27    524.85 o 
  -5  17   9      436.62      223.63    206.97 o 
  -4  17   9      854.34      993.05    286.43 o 
  -3  17   9      554.62      340.90    212.99 o 
  -2  17   9    10097.83    10551.39    777.26 o 
  -1  17   9     2231.03     2182.99    596.79 o 
   0  17   9     2011.91     2360.95    620.64 o 
  -5  18   9     3901.28     3964.18    712.64 o 
  -4  18   9      124.26     -118.23    176.86 o 
  -3  18   9     6446.04     5778.67    808.30 o 
  -2  18   9       85.73     -201.23    203.91 o 
  -1  18   9     6497.40     6300.23    896.10 o 
  -5  19   9     2480.30      778.68    996.88 o 
  -4  19   9     6776.21     5218.31    801.49 o 
  -3  19   9      742.57      375.94    210.20 o 
  -2  19   9     1708.66     1898.08    406.36 o 
  -9   0  10     3747.84     4803.67    782.88 o 
  -8   0  10     4565.83     5110.06    716.83 o 
  -7   0  10      819.23      918.03    247.57 o 
  -6   0  10      552.86      528.54    215.73 o 
  -5   0  10    19756.34    21407.50   1042.09 o 
  -4   0  10     1657.73     2191.77    390.39 o 
  -3   0  10     5524.29     5969.15    551.95 o 
  -2   0  10     4624.10     4523.49    629.55 o 
  -1   0  10     6112.38     6151.63    761.91 o 
   0   0  10     2334.53     2768.77    604.13 o 
   1   0  10     4745.83     5754.55    761.91 o 
  -9   1  10     9789.01    11437.37    795.21 o 
  -8   1  10     1178.76     1485.44    479.90 o 
  -7   1  10       51.35      -63.30    102.67 o 
  -6   1  10     3260.34     3617.49    289.99 o 
  -5   1  10     2463.28     2327.14    275.31 o 
  -4   1  10    16565.71    16433.44    641.84 o 
  -3   1  10       16.21       -2.47    120.59 o 
  -2   1  10      624.89      508.15    215.50 o 
  -1   1  10     1050.65     1355.30    309.13 o 
   0   1  10     9472.53    10243.70    707.49 o 
   1   1  10     2797.98     2014.72    542.54 o 
  -8   2  10     2921.97     3001.13    451.86 o 
  -7   2  10      172.34      -72.71    136.76 o 
  -6   2  10      285.07      286.95    136.96 o 
  -5   2  10     3198.09     3556.99    298.54 o 
  -4   2  10      916.81      889.91    201.65 o 
  -3   2  10     1046.54     1136.75    216.03 o 
  -2   2  10        4.97       19.87    143.75 o 
  -1   2  10     1995.75     2032.77    347.33 o 
   0   2  10      864.39     1042.61    388.95 o 
   1   2  10       69.86       25.10    162.52 o 
  -8   3  10     4170.04     4556.32    508.62 o 
  -7   3  10      452.93      390.70    133.02 o 
  -6   3  10     1691.15     1873.46    272.32 o 
  -5   3  10     4696.92     4401.72    320.85 o 
  -4   3  10     8342.87     9030.17    458.98 o 
  -3   3  10     2940.82     3059.75    306.83 o 
  -2   3  10      641.93      802.27    239.89 o 
  -1   3  10     1319.97     1458.56    441.37 o 
   0   3  10     2926.97     2814.25    544.59 o 
   1   3  10     2169.88     2223.88    322.08 o 
  -8   4  10      188.08      363.47    236.08 o 
  -7   4  10      804.72      728.63    152.35 o 
  -6   4  10     3528.41     3686.93    304.58 o 
  -5   4  10     6778.85     6849.83    353.86 o 
  -4   4  10        2.58      -61.72    124.39 o 
  -3   4  10     8877.91     9423.07    498.28 o 
  -2   4  10      682.80      900.25    213.14 o 
  -1   4  10     1770.88     1778.14    281.82 o 
   0   4  10       53.08       45.50    147.80 o 
   1   4  10     4946.25     5355.38    434.74 o 
  -8   5  10     3812.99     4466.28    489.23 o 
  -7   5  10     1813.74     1700.73    205.04 o 
  -6   5  10     3351.66     3592.50    267.05 o 
  -5   5  10     2465.58     2698.25    253.71 o 
  -4   5  10    17191.19    17907.80    609.10 o 
  -3   5  10      373.62      169.64    153.79 o 
  -2   5  10     4691.44     4999.98    399.22 o 
  -1   5  10      759.50      780.83    214.32 o 
   0   5  10     6694.69     7376.08    496.04 o 
   1   5  10     4359.44     4836.78    419.18 o 
  -8   6  10     6329.07     6515.12    580.02 o 
  -7   6  10     1949.92     2065.75    220.78 o 
  -6   6  10       86.33      167.11    116.02 o 
  -5   6  10     8794.80     9161.48    410.57 o 
  -4   6  10      600.54      755.53    164.65 o 
  -3   6  10     5892.22     5767.72    385.10 o 
  -2   6  10      331.41      312.06    167.79 o 
  -1   6  10     6240.58     6333.66    488.25 o 
   0   6  10     3085.71     4079.42    379.29 o 
   1   6  10     2199.31     2261.63    340.18 o 
  -8   7  10     1410.00     2520.30    608.85 o 
  -7   7  10     2250.79     2646.62    247.74 o 
  -6   7  10     7536.31     7563.60    372.96 o 
  -5   7  10     1755.73     2072.30    231.61 o 
  -4   7  10       26.68        9.97    108.83 o 
  -3   7  10     4235.86     4671.53    358.86 o 
  -2   7  10     4309.45     4488.01    387.58 o 
  -1   7  10     5353.55     5533.79    429.08 o 
   0   7  10       24.25      -44.69    141.83 o 
   1   7  10      209.89      293.23    183.58 o 
  -8   8  10      645.00      251.58    760.73 o 
  -7   8  10      697.50      421.50    192.92 o 
  -6   8  10     2012.39     2390.88    245.04 o 
  -5   8  10       23.50       26.19    113.99 o 
  -4   8  10      643.73      749.28    173.84 o 
  -3   8  10     1853.71     1934.78    287.33 o 
  -2   8  10       44.96      -28.88    142.56 o 
  -1   8  10       16.71       48.45    142.86 o 
   0   8  10       50.03       45.33    147.50 o 
   1   8  10      137.46      113.76    220.84 o 
  -8   9  10     3922.51     5398.10    773.44 o 
  -7   9  10     3748.17     4190.35    391.03 o 
  -6   9  10     2152.46     2576.62    275.19 o 
  -5   9  10      287.82      430.18    151.99 o 
  -4   9  10     2315.67     2683.04    285.29 o 
  -3   9  10      254.71      375.51    178.90 o 
  -2   9  10     7065.70     7365.92    496.07 o 
  -1   9  10      126.76       91.99    155.25 o 
   0   9  10      759.43      792.70    270.07 o 
   1   9  10     2040.72     2068.61    383.85 o 
  -7  10  10     9371.48    10563.71    590.10 o 
  -6  10  10     3423.45     2950.21    298.34 o 
  -5  10  10     1313.72     1245.84    253.51 o 
  -4  10  10      372.44      530.55    189.20 o 
  -3  10  10    11066.53    12118.88    789.12 o 
  -2  10  10        8.29      113.91    169.39 o 
  -1  10  10     7749.40     7386.62    871.73 o 
   0  10  10     2929.25     2955.90    654.71 o 
  -7  11  10     8913.44     8974.63    630.99 o 
  -6  11  10     9581.53    10179.41    704.10 o 
  -5  11  10      514.73      616.80    204.51 o 
  -4  11  10     1713.84     1512.51    277.45 o 
  -3  11  10     1374.48     1600.89    339.54 o 
  -2  11  10    15511.66    15850.71   1310.21 o 
  -1  11  10     3133.28     3284.83    613.56 o 
   0  11  10      397.49       93.90    176.30 o 
  -7  12  10     1029.51      637.03    391.44 o 
  -6  12  10      323.35      345.58    177.33 o 
  -5  12  10     1387.63     1794.42    295.19 o 
  -4  12  10        7.89       70.55    176.13 o 
  -3  12  10     2423.16     2237.29    402.89 o 
  -2  12  10       58.04      -28.15    171.58 o 
  -1  12  10     1053.67      215.82    362.21 o 
   0  12  10      707.36      283.26    264.32 o 
  -7  13  10      363.47       44.51    162.30 o 
  -6  13  10     2138.47     1031.98    642.38 o 
  -5  13  10      248.44      319.35    174.82 o 
  -4  13  10      546.82      622.17    249.05 o 
  -3  13  10      339.22      139.68    211.07 o 
  -2  13  10     1266.83      537.34    723.91 o 
  -1  13  10      707.23      366.02    356.32 o 
  -6  14  10      328.61      226.99    250.56 o 
  -5  14  10     1080.03      699.83    242.73 o 
  -4  14  10        9.19      -76.76    255.54 o 
  -3  14  10     2705.03      900.55    979.97 o 
  -2  14  10       14.02       58.58    177.61 o 
  -1  14  10     4832.27     5225.65    777.64 o 
  -6  15  10    10341.34    11275.78    786.83 o 
  -5  15  10      105.88     -106.72    153.93 o 
  -4  15  10      574.11      137.48    236.15 o 
  -3  15  10      404.91      202.95    183.56 o 
  -2  15  10    13253.18    13700.21   1287.41 o 
  -5  16  10     2153.02      604.09    622.63 o 
  -4  16  10       33.27      -57.28    158.46 o 
  -3  16  10     6331.67     5875.38    843.42 o 
  -2  16  10      137.36     -121.99    326.70 o 
  -8   1  11     3982.95     5257.47    711.46 o 
  -7   1  11      185.77      323.26    164.89 o 
  -6   1  11       46.91       27.12    127.39 o 
  -5   1  11     1147.14     1316.40    230.08 o 
  -4   1  11     6192.58     6923.80    444.07 o 
  -3   1  11     2071.45     2263.03    391.53 o 
  -2   1  11      247.16      265.46    212.69 o 
  -1   1  11      324.24      169.93    202.70 o 
   0   1  11     1332.34     1190.96    466.00 o 
  -7   2  11     2778.54     2908.90    273.53 o 
  -6   2  11       39.94     -107.34    127.79 o 
  -5   2  11     5760.29     5865.74    389.21 o 
  -4   2  11     1389.87     1696.46    258.16 o 
  -3   2  11     9844.44    10543.35    734.66 o 
  -2   2  11     3643.93     4345.44    479.56 o 
  -1   2  11      685.41      624.31    373.49 o 
   0   2  11      925.46      208.12    157.90 o 
  -7   3  11      345.62      489.45    159.66 o 
  -6   3  11     2005.51     1873.57    232.16 o 
  -5   3  11       11.13      243.08    181.36 o 
  -4   3  11    16981.13    16529.55    814.61 o 
  -3   3  11      124.00       47.44    261.31 o 
  -2   3  11     2987.42     2804.31    418.17 o 
  -1   3  11     2319.55      672.32    548.09 o 
   0   3  11     2770.45      973.55    946.20 o 
  -7   4  11      363.25      228.26    146.48 o 
  -6   4  11      189.95      255.23    141.51 o 
  -5   4  11     4434.24     5073.85    338.55 o 
  -4   4  11       33.69       36.56    135.25 o 
  -3   4  11     2526.46     2911.44    343.86 o 
  -2   4  11       69.30     -128.80    141.94 o 
  -1   4  11     2172.48      682.47    730.56 o 
   0   4  11     3619.16     1170.67   1562.35 o 
  -7   5  11     1971.00     2286.37    287.16 o 
  -6   5  11     1113.00     1256.11    203.02 o 
  -5   5  11     4041.70     4519.07    334.43 o 
  -4   5  11      730.16      663.34    184.63 o 
  -3   5  11     3863.64     4473.01    501.05 o 
  -2   5  11      912.66      508.06    196.78 o 
  -1   5  11     1694.15      497.81    383.90 o 
  -7   6  11     2312.94     2967.96    281.90 o 
  -6   6  11      795.07      869.22    183.17 o 
  -5   6  11      699.78     1070.11    205.20 o 
  -4   6  11        9.04       23.10    144.76 o 
  -3   6  11     3181.74     4167.72    691.01 o 
  -2   6  11     2780.16     1143.82    878.84 o 
  -1   6  11      113.59       50.53    146.24 o 
  -7   7  11     1052.13     1027.28    196.42 o 
  -6   7  11     3888.54     4128.60    431.26 o 
  -5   7  11      408.77      356.12    159.88 o 
  -4   7  11     6321.42     6873.01    513.88 o 
  -3   7  11     2093.19     1748.51    384.42 o 
  -2   7  11     4016.79     2075.08   1859.69 o 
  -1   7  11      234.53     -104.85    145.42 o 
  -7   8  11     4636.63     4314.89    359.73 o 
  -6   8  11     2368.82     3046.89    299.97 o 
  -5   8  11     8136.45     9545.34    596.29 o 
  -4   8  11     1419.82     1574.73    280.04 o 
  -3   8  11     3472.89     4208.62    511.64 o 
  -2   8  11      112.06     -122.35    122.35 o 
  -1   8  11     4297.12     4497.02    710.80 o 
  -6   9  11     7179.53     6651.57    489.60 o 
  -5   9  11     1154.07     1350.05    243.02 o 
  -4   9  11      890.43      879.40    386.70 o 
  -3   9  11       89.57       90.34    149.30 o 
  -2   9  11     4161.19     4443.03    712.11 o 
  -1   9  11     1640.36      479.25    836.21 o 
  -6  10  11       70.21      187.46    183.55 o 
  -5  10  11     1280.54      999.68    242.59 o 
  -4  10  11      477.18      311.22    452.51 o 
  -3  10  11        4.46      -74.35    156.94 o 
  -2  10  11      302.24      -87.33    172.07 o 
  -6  11  11     3166.44     3143.60    459.70 o 
  -5  11  11        3.56      -66.82    169.95 o 
  -4  11  11       39.85       97.15    174.21 o 
  -3  11  11       58.74     -101.79    153.97 o 
  -2  11  11     3096.02     3345.64    728.89 o 
  -5  12  11     3418.36     4050.15    697.17 o 
  -4  12  11      346.85       82.14    228.81 o 
  -3  12  11     1824.16      430.10    730.46 o 
  -6   0  12     1478.70     1152.47    348.76 o 
  -5   0  12     1715.15      908.28   1028.59 o 
  -4   0  12      723.12      452.95    380.69 o 
  -6   1  12      467.10      222.50    206.81 o 
  -5   1  12        2.29      -32.54    136.75 o 
  -4   1  12     6268.64     6791.66   1062.79 o 
  -3   1  12      927.43      -81.96    133.46 o 
  -5   2  12      159.68      316.33    274.65 o 
  -4   2  12      273.93       93.94    180.55 o 
  -3   2  12     1444.76      155.42    257.11 o 
  -5   3  12     1239.66      549.84    216.29 o 
  -4   3  12      345.37      270.83    147.05 o 
  -3   3  12      831.04      303.40    466.25 o 
  -5   4  12     1137.86     1270.64    268.52 o 
  -4   4  12       19.45      -96.31    136.40 o 
  -5   5  12       62.76     -157.52    157.52 o 
  -4   5  12     5970.37     6887.67    651.99 o 
                                                 
